# Supplementary material for: 4-Methyl-2,6-bis­(pyrrolidin-1-yl)pyrimidine
Source: Acta Crystallogr Sect E Struct Rep Online. 2012 Nov 24;68(Pt 12):o3440. doi: 10.1107/S160053681204740X (PMC3589020; doi:10.1107/S160053681204740X)
Supplement: Supplementary file 1 [file e-68-o3440-sup1.cif]

##############################################################################
#                                                                            #
# This CIF contains the data in a paper accepted for publication in          #
# Acta Crystallographica Section E. It conforms to the requirements of       #
# Notes for Authors for Acta Crystallographica Section E, and has been       #
# peer reviewed under the auspices of the IUCr Commission on Journals.       #
#                                                                            #
# Full details of the Crystallographic Information File format               #
# are given in the paper "The Crystallographic Information File (CIF):       #
# a New Standard Archive File for Crystallography" by S. R. Hall, F. H.      #
# Allen and I. D. Brown [Acta Cryst. (1991), A47, 655-685].                  #
#                                                                            #
# The current version of the core CIF dictionary is obtainable from          #
# ftp://ftp.iucr.org/pub/cif_core.dic.                                       #
#                                                                            #
# Software is freely available for graphical display of the structure(s)     #
# in this CIF. For information consult the CIF software page                 #
# http://www.iucr.org/resources/cif/software.                                #
#                                                                            #
# This file may be used for bona fide research purposes within the           #
# scientific community so long as proper attribution is given to the journal # 
# article from which it was obtained.                                        #
#                                                                            #
##############################################################################
data_I
_audit_creation_method     'WinGX routine CIF_UPDATE'
_chemical_name_systematic
;
4-Methyl-2,6-bis(pyrrolidin-1-yl)pyrimidine
;
_chemical_formula_moiety     'C13 H20 N4'
_chemical_formula_sum     'C13 H20 N4'
_chemical_formula_iupac     'C13 H20 N4'
_chemical_formula_weight     232.33
_chemical_melting_point     446
_symmetry_cell_setting     triclinic
_symmetry_space_group_name_H-M     'P -1'
_symmetry_space_group_name_hall     '-P 1'
loop_
    _symmetry_equiv_pos_as_xyz
    'x, y, z'
    '-x, -y, -z'
_cell_length_a     6.344(3)
_cell_length_b     8.766(4)
_cell_length_c     12.056(6)
_cell_angle_alpha     79.10(3)
_cell_angle_beta     86.05(3)
_cell_angle_gamma     85.72(3)
_cell_volume     655.6(6)
_cell_formula_units_Z     2
_cell_measurement_reflns_used     1600
_cell_measurement_theta_min     25
_cell_measurement_temperature     296(2)
_cell_special_details     Colourless
_exptl_crystal_description     Prism
_exptl_crystal_colour     Colorless
_exptl_crystal_size_max     0.2
_exptl_crystal_size_mid     0.18
_exptl_crystal_size_min     0.02
_exptl_crystal_density_diffrn     1.177
_exptl_crystal_density_method     'not measured'
_exptl_crystal_F_000     252
_exptl_absorpt_coefficient_mu     0.073
_exptl_absorpt_correction_type     multi-scan
_exptl_absorpt_process_details     '(SADABS; Bruker, 2009)'
_exptl_absorpt_correction_T_min     0.986
_exptl_absorpt_correction_T_max     0.999
_exptl_special_details     ?
_diffrn_ambient_temperature     296(2)
_diffrn_radiation_type     MoK\a
_diffrn_radiation_wavelength     0.71073
_diffrn_radiation_source     'fine-focus steel tube'
_diffrn_radiation_monochromator     graphite
_diffrn_measurement_device_type     'Bruker SMART X2S'
_diffrn_measurement_method     'phi and \w scans'
_diffrn_detector_area_resol_mean     1.03
_diffrn_reflns_number     8712
_diffrn_reflns_av_R_equivalents     0.0218
_diffrn_reflns_theta_min     1.72
_diffrn_reflns_theta_max     25
_diffrn_reflns_theta_full     25
_diffrn_measured_fraction_theta_max     0.992
_diffrn_measured_fraction_theta_full     0.992
_diffrn_reflns_limit_h_min     -7
_diffrn_reflns_limit_h_max     7
_diffrn_reflns_limit_k_min     -10
_diffrn_reflns_limit_k_max     10
_diffrn_reflns_limit_l_min     -14
_diffrn_reflns_limit_l_max     14
_diffrn_standards_number     2320
_refine_special_details
;
Refinement of <i>F</i>^2^ against ALL reflections. The weighted <i>R</i>-factor
<i>wR</i> and goodness of fit <i>S</i> are based on <i>F</i>^2^, conventional
<i>R</i>-factors <i>R</i> are based on <i>F</i>, with <i>F</i> set to zero for
negative <i>F</i>^2^. The threshold expression of <i>F</i>^2^ >
\s(<i>F</i>^2^) is used only for calculating <i>R</i>-factors(gt) <i>etc</i>.
and is not relevant to the choice of reflections for refinement.
<i>R</i>-factors based on <i>F</i>^2^ are statistically about twice as large
as those based on <i>F</i>, and <i>R</i>- factors based on ALL data will be
even larger.
;
_reflns_number_total     2302
_reflns_number_gt     1600
_reflns_threshold_expression     I>2\s(I)
_refine_ls_structure_factor_coef     Fsqd
_refine_ls_matrix_type     full
_refine_ls_R_factor_all     0.0897
_refine_ls_R_factor_gt     0.066
_refine_ls_wR_factor_ref     0.2271
_refine_ls_goodness_of_fit_ref     1.133
_refine_ls_restrained_S_all     1.133
_refine_ls_number_reflns     2302
_refine_ls_number_parameters     155
_refine_ls_number_restraints     0
_refine_ls_number_constraints     0
_refine_ls_hydrogen_treatment     constr
_refine_ls_weighting_scheme     calc
_refine_ls_weighting_details
         'calc w=1/[\s^2^(Fo^2^)+(0.1307P)^2^+0.0781P] where P=(Fo^2^+2Fc^2^)/3'
_atom_sites_solution_hydrogens     geom
_atom_sites_solution_primary     direct
_atom_sites_solution_secondary     difmap
_refine_ls_shift/su_max     0.009
_refine_ls_shift/su_mean     0
_refine_diff_density_max     0.243
_refine_diff_density_min     -0.199
_refine_ls_extinction_method     none
loop_
    _atom_type_symbol
    _atom_type_description
    _atom_type_scat_dispersion_real
    _atom_type_scat_dispersion_imag
    _atom_type_scat_source
    C C 0.0033 0.0016 'International Tables Vol C Tables 4.2.6.8 and 6.1.1.4'
    H H 0 0 'International Tables Vol C Tables 4.2.6.8 and 6.1.1.4'
    N N 0.0061 0.0033 'International Tables Vol C Tables 4.2.6.8 and 6.1.1.4'
_computing_data_collection     'APEX2 (Bruker, 2009)'
_computing_cell_refinement     'APEX2 and SAINT (Bruker, 2009)'
_computing_data_reduction     'SAINT (Bruker, 2009)'
_computing_structure_solution     'SHELXS97 (Sheldrick, 2008)'
_computing_structure_refinement     'SHELXL97 (Sheldrick, 2008)'
_computing_molecular_graphics     'ORTEP-3 (Farrugia, 2012)'
_computing_publication_material     'SHELXL97 (Sheldrick, 2008)'
loop_
    _atom_site_type_symbol
    _atom_site_label
    _atom_site_fract_x
    _atom_site_fract_y
    _atom_site_fract_z
    _atom_site_U_iso_or_equiv
    _atom_site_adp_type
    _atom_site_calc_flag
    _atom_site_refinement_flags
    _atom_site_occupancy
    _atom_site_disorder_assembly
    _atom_site_disorder_group
    N N1 0.1352(3) 0.2849(2) 0.09361(17) 0.0628(6) Uani d . 1 . .
    N N2 0.0463(3) 0.4541(2) 0.21449(16) 0.0540(5) Uani d . 1 . .
    N N3 -0.0420(3) 0.6226(2) 0.33585(17) 0.0645(6) Uani d . 1 . .
    N N4 -0.1692(3) 0.2415(2) 0.21113(17) 0.0642(6) Uani d . 1 . .
    C C3 0.4251(5) 0.2730(3) -0.0331(3) 0.0869(9) Uani d . 1 . .
    H H3A 0.4825 0.3359 -0.102 0.104 Uiso calc R 1 . .
    H H3B 0.5404 0.2102 0.0052 0.104 Uiso calc R 1 . .
    C C4 0.3118(4) 0.3748(3) 0.0424(2) 0.0619(7) Uani d . 1 . .
    H H4A 0.4029 0.3928 0.0994 0.074 Uiso calc R 1 . .
    H H4B 0.2625 0.4743 -0.001 0.074 Uiso calc R 1 . .
    C C5 0.0014(3) 0.3283(2) 0.17442(19) 0.0535(6) Uani d . 1 . .
    C C6 -0.0892(3) 0.4968(2) 0.29357(18) 0.0534(6) Uani d . 1 . .
    C C13 -0.1759(4) 0.6913(3) 0.4170(2) 0.0730(7) Uani d . 1 . .
    H H13A -0.1876 0.6202 0.489 0.088 Uiso calc R 1 . .
    H H13B -0.3164 0.72 0.3899 0.088 Uiso calc R 1 . .
    C C12 -0.0658(6) 0.8320(4) 0.4279(3) 0.1077(12) Uani d . 1 . .
    H H12A -0.1492 0.9254 0.3963 0.129 Uiso calc R 1 . .
    H H12B -0.0487 0.8332 0.507 0.129 Uiso calc R 1 . .
    C C2 0.2664(5) 0.1735(3) -0.0592(3) 0.0875(9) Uani d . 1 . .
    H H2A 0.3319 0.0727 -0.0683 0.105 Uiso calc R 1 . .
    H H2B 0.2005 0.2212 -0.1287 0.105 Uiso calc R 1 . .
    C C1 0.1062(5) 0.1559(3) 0.0377(2) 0.0761(8) Uani d . 1 . .
    H H1A -0.0358 0.162 0.0114 0.091 Uiso calc R 1 . .
    H H1B 0.1307 0.0571 0.0885 0.091 Uiso calc R 1 . .
    C C10 0.1473(4) 0.7058(3) 0.2981(2) 0.0695(7) Uani d . 1 . .
    H H10A 0.1459 0.7517 0.2183 0.083 Uiso calc R 1 . .
    H H10B 0.2742 0.6376 0.3112 0.083 Uiso calc R 1 . .
    C C9 -0.4898(4) 0.2017(3) 0.3329(2) 0.0803(8) Uani d . 1 . .
    H H9A -0.4633 0.1377 0.4051 0.121 Uiso calc R 1 . .
    H H9B -0.5157 0.1369 0.28 0.121 Uiso calc R 1 . .
    H H9C -0.6114 0.2717 0.3406 0.121 Uiso calc R 1 . .
    C C7 -0.2678(3) 0.4204(3) 0.33417(18) 0.0538(6) Uani d . 1 . .
    H H7 -0.361 0.4543 0.3887 0.065 Uiso calc R 1 . .
    C C8 -0.3015(3) 0.2932(3) 0.29089(19) 0.0567(6) Uani d . 1 . .
    C C11 0.1343(7) 0.8278(5) 0.3691(3) 0.1257(14) Uani d . 1 . .
    H H11A 0.2446 0.8058 0.4228 0.151 Uiso calc R 1 . .
    H H11B 0.156 0.9284 0.3216 0.151 Uiso calc R 1 . .
loop_
    _atom_site_aniso_label
    _atom_site_aniso_U_11
    _atom_site_aniso_U_22
    _atom_site_aniso_U_33
    _atom_site_aniso_U_12
    _atom_site_aniso_U_13
    _atom_site_aniso_U_23
    N1 0.0602(12) 0.0608(11) 0.0737(13) -0.0221(9) 0.0104(10) -0.0268(10)
    N2 0.0506(10) 0.0520(10) 0.0626(11) -0.0116(8) -0.0004(8) -0.0165(8)
    N3 0.0629(12) 0.0625(11) 0.0740(13) -0.0178(9) 0.0070(10) -0.0262(10)
    N4 0.0583(12) 0.0643(12) 0.0729(13) -0.0192(9) -0.0014(10) -0.0147(10)
    C3 0.091(2) 0.0830(18) 0.0925(19) -0.0260(15) 0.0268(16) -0.0346(15)
    C4 0.0580(14) 0.0593(13) 0.0705(15) -0.0163(11) 0.0054(11) -0.0156(11)
    C5 0.0503(12) 0.0501(12) 0.0620(13) -0.0119(9) -0.0048(10) -0.0114(10)
    C6 0.0514(12) 0.0509(12) 0.0585(13) -0.0055(9) -0.0055(10) -0.0101(10)
    C13 0.0802(17) 0.0687(15) 0.0744(16) -0.0084(13) 0.0074(13) -0.0268(13)
    C12 0.101(2) 0.089(2) 0.148(3) -0.0174(17) 0.020(2) -0.064(2)
    C2 0.094(2) 0.0767(18) 0.101(2) -0.0113(15) 0.0081(17) -0.0419(16)
    C1 0.0868(18) 0.0655(15) 0.0851(17) -0.0225(13) 0.0056(15) -0.0336(13)
    C10 0.0694(15) 0.0633(14) 0.0805(17) -0.0199(12) -0.0011(13) -0.0202(13)
    C9 0.0626(15) 0.0877(18) 0.0879(18) -0.0281(13) 0.0078(13) -0.0044(15)
    C7 0.0492(12) 0.0566(12) 0.0560(13) -0.0066(10) 0.0063(10) -0.0135(10)
    C8 0.0467(12) 0.0611(13) 0.0599(13) -0.0095(10) -0.0023(10) -0.0026(11)
    C11 0.152(3) 0.120(3) 0.129(3) -0.076(2) 0.049(3) -0.077(2)
_geom_special_details
;
All e.s.d.'s (except the e.s.d. in the dihedral angle between two l.s. planes)
are estimated using the full covariance matrix. The cell e.s.d.'s are taken
into account individually in the estimation of e.s.d.'s in distances, angles
and torsion angles; correlations between e.s.d.'s in cell parameters are only
used when they are defined by crystal symmetry. An approximate (isotropic)
treatment of cell e.s.d.'s is used for estimating e.s.d.'s involving l.s.
planes.
;
loop_
    _geom_bond_atom_site_label_1
    _geom_bond_atom_site_label_2
    _geom_bond_site_symmetry_2
    _geom_bond_distance
    _geom_bond_publ_flag
    N1 C5 . 1.339(3) ?
    N1 C1 . 1.451(3) ?
    N1 C4 . 1.452(3) ?
    N2 C6 . 1.328(3) ?
    N2 C5 . 1.341(3) ?
    N3 C6 . 1.360(3) ?
    N3 C13 . 1.440(3) ?
    N3 C10 . 1.453(3) ?
    N4 C8 . 1.353(3) ?
    N4 C5 . 1.369(3) ?
    C3 C2 . 1.467(4) ?
    C3 C4 . 1.505(3) ?
    C3 H3A . 0.97 ?
    C3 H3B . 0.97 ?
    C4 H4A . 0.97 ?
    C4 H4B . 0.97 ?
    C6 C7 . 1.373(3) ?
    C13 C12 . 1.492(4) ?
    C13 H13A . 0.97 ?
    C13 H13B . 0.97 ?
    C12 C11 . 1.412(5) ?
    C12 H12A . 0.97 ?
    C12 H12B . 0.97 ?
    C2 C1 . 1.488(4) ?
    C2 H2A . 0.97 ?
    C2 H2B . 0.97 ?
    C1 H1A . 0.97 ?
    C1 H1B . 0.97 ?
    C10 C11 . 1.486(4) ?
    C10 H10A . 0.97 ?
    C10 H10B . 0.97 ?
    C9 C8 . 1.494(3) ?
    C9 H9A . 0.96 ?
    C9 H9B . 0.96 ?
    C9 H9C . 0.96 ?
    C7 C8 . 1.354(3) ?
    C7 H7 . 0.93 ?
    C11 H11A . 0.97 ?
    C11 H11B . 0.97 ?
loop_
    _geom_angle_atom_site_label_1
    _geom_angle_atom_site_label_2
    _geom_angle_atom_site_label_3
    _geom_angle_site_symmetry_1
    _geom_angle_site_symmetry_3
    _geom_angle
    _geom_angle_publ_flag
    C5 N1 C1 . . 124.27(19) ?
    C5 N1 C4 . . 123.00(19) ?
    C1 N1 C4 . . 112.31(19) ?
    C6 N2 C5 . . 116.30(18) ?
    C6 N3 C13 . . 124.4(2) ?
    C6 N3 C10 . . 122.3(2) ?
    C13 N3 C10 . . 113.3(2) ?
    C8 N4 C5 . . 115.7(2) ?
    C2 C3 C4 . . 106.1(2) ?
    C2 C3 H3A . . 110.5 ?
    C4 C3 H3A . . 110.5 ?
    C2 C3 H3B . . 110.5 ?
    C4 C3 H3B . . 110.5 ?
    H3A C3 H3B . . 108.7 ?
    N1 C4 C3 . . 103.21(19) ?
    N1 C4 H4A . . 111.1 ?
    C3 C4 H4A . . 111.1 ?
    N1 C4 H4B . . 111.1 ?
    C3 C4 H4B . . 111.1 ?
    H4A C4 H4B . . 109.1 ?
    N1 C5 N2 . . 116.98(19) ?
    N1 C5 N4 . . 118.4(2) ?
    N2 C5 N4 . . 124.6(2) ?
    N2 C6 N3 . . 116.4(2) ?
    N2 C6 C7 . . 123.7(2) ?
    N3 C6 C7 . . 119.8(2) ?
    N3 C13 C12 . . 103.8(2) ?
    N3 C13 H13A . . 111 ?
    C12 C13 H13A . . 111 ?
    N3 C13 H13B . . 111 ?
    C12 C13 H13B . . 111 ?
    H13A C13 H13B . . 109 ?
    C11 C12 C13 . . 108.7(3) ?
    C11 C12 H12A . . 110 ?
    C13 C12 H12A . . 110 ?
    C11 C12 H12B . . 110 ?
    C13 C12 H12B . . 110 ?
    H12A C12 H12B . . 108.3 ?
    C3 C2 C1 . . 106.7(2) ?
    C3 C2 H2A . . 110.4 ?
    C1 C2 H2A . . 110.4 ?
    C3 C2 H2B . . 110.4 ?
    C1 C2 H2B . . 110.4 ?
    H2A C2 H2B . . 108.6 ?
    N1 C1 C2 . . 104.37(19) ?
    N1 C1 H1A . . 110.9 ?
    C2 C1 H1A . . 110.9 ?
    N1 C1 H1B . . 110.9 ?
    C2 C1 H1B . . 110.9 ?
    H1A C1 H1B . . 108.9 ?
    N3 C10 C11 . . 102.9(2) ?
    N3 C10 H10A . . 111.2 ?
    C11 C10 H10A . . 111.2 ?
    N3 C10 H10B . . 111.2 ?
    C11 C10 H10B . . 111.2 ?
    H10A C10 H10B . . 109.1 ?
    C8 C9 H9A . . 109.5 ?
    C8 C9 H9B . . 109.5 ?
    H9A C9 H9B . . 109.5 ?
    C8 C9 H9C . . 109.5 ?
    H9A C9 H9C . . 109.5 ?
    H9B C9 H9C . . 109.5 ?
    C8 C7 C6 . . 116.7(2) ?
    C8 C7 H7 . . 121.7 ?
    C6 C7 H7 . . 121.7 ?
    N4 C8 C7 . . 123.0(2) ?
    N4 C8 C9 . . 117.2(2) ?
    C7 C8 C9 . . 119.8(2) ?
    C12 C11 C10 . . 110.0(3) ?
    C12 C11 H11A . . 109.7 ?
    C10 C11 H11A . . 109.7 ?
    C12 C11 H11B . . 109.7 ?
    C10 C11 H11B . . 109.7 ?
    H11A C11 H11B . . 108.2 ?
loop_
    _geom_hbond_atom_site_label_D
    _geom_hbond_atom_site_label_H
    _geom_hbond_atom_site_label_A
    _geom_hbond_site_symmetry_A
    _geom_hbond_distance_DH
    _geom_hbond_distance_HA
    _geom_hbond_distance_DA
    _geom_hbond_angle_DHA
    _geom_hbond_publ_flag
    C2 H2B N3 2_565 0.970000 2.82 3.793(2) 175 yes
    C9 H9C N2 1_455 0.960000 2.93 3.742(2) 143 yes
data_global
_journal_date_recd_electronic     2012-10-27
_journal_date_accepted     2012-11-19
_journal_name_full     'Acta Crystallographica, Section E'
_journal_year     2012
_journal_volume     68
_journal_issue     12
_journal_page_first     o3440
_journal_page_last     o3440
_journal_paper_category     QO
_journal_paper_doi     10.1107/S160053681204740X
_journal_coeditor_code     BV2214
_publ_contact_author_name     'S. Sreenivasa'
_publ_contact_author_address
;
Department of Studies and Research in Chemistry
Tumkur University, Tumkur
Karnataka 572 103, India
;
_publ_contact_author_email     'drsreenivasa@yahoo.co.in'
_publ_contact_author_fax     '08162270719'
_publ_contact_author_phone     '09620230672'
_publ_section_title
;
4-Methyl-2,6-bis(pyrrolidin-1-yl)pyrimidine
;
loop_
    _publ_author_name
    _publ_author_footnote
    _publ_author_address
    'Sreenivasa, S.' .
;
Department of Studies and Research in Chemistry
Tumkur University, Tumkur
Karnataka 572 103, India
;
    'ManojKumar, K. E.' .
;
Department of Studies and Research in Chemistry
Tumkur University, Tumkur
Karnataka 572 103, India
;
    'Shet Prakash, M.' .
;
Department of Studies and Research in Chemistry, U.C.S,
Tumkur University, Tumkur
Karnataka 572 103, India
;
    'Suchetan, P. A.' .
;
Department of Studies and Research in Chemistry, U.C.S,
Tumkur University, Tumkur
Karnataka 572 103, India
;
    'Palakshamurthy, B. S.' .
;
Department of Studies and Research in Physics, U.C.S
Tumkur University, Tumkur
Karnataka 572 103, India
;
