# Supplementary material for: 4-Methyl-2,6-bis­(pyrrolidin-1-yl)pyrimidine
Source: Acta Crystallogr Sect E Struct Rep Online. 2012 Nov 24;68(Pt 12):o3440. doi: 10.1107/S160053681204740X (PMC3589020; doi:10.1107/S160053681204740X)
Supplement: Supplementary file 2 [file e-68-o3440-Isup2.hkl]

# 
# h,k,l, Fc-squared, Fo-squared, sigma(Fo-squared) and status flag 
# 
data_I
_shelx_title ' RED in P-1' 
_shelx_refln_list_code          4 
_shelx_F_calc_maximum       55.31 
_exptl_crystal_F_000       252.00 
_reflns_d_resolution_high  0.8410 
 
loop_ 
 _symmetry_equiv_pos_as_xyz 
 'x, y, z' 
 '-x, -y, -z' 
 
_cell_length_a     6.3444 
_cell_length_b     8.7665 
_cell_length_c    12.0561 
_cell_angle_alpha  79.097 
_cell_angle_beta   86.052 
_cell_angle_gamma  85.725 
 
_shelx_F_squared_multiplier     1.000 
 
loop_ 
 _refln_index_h 
 _refln_index_k 
 _refln_index_l 
 _refln_F_squared_calc 
 _refln_F_squared_meas 
 _refln_F_squared_sigma 
 _refln_observed_status 
   2   0   0       22.26       16.69      0.24 o 
   3   0   0       30.10       25.14      0.77 o 
   4   0   0        0.30        0.43      0.16 o 
   5   0   0       42.59       47.07      1.62 o 
   6   0   0        7.15        7.52      0.81 o 
   7   0   0        8.55        7.25      0.90 o 
  -7   1   0        1.19        2.92      1.00 o 
  -6   1   0        6.33        5.65      1.12 o 
  -5   1   0       18.00       15.89      0.80 o 
  -4   1   0        2.38        4.42      0.27 o 
  -3   1   0        0.07        0.00      0.11 o 
  -2   1   0        2.07        1.64      0.15 o 
  -1   1   0       54.13       70.29      0.68 o 
   1   1   0      924.82      976.79      7.63 o 
   2   1   0       25.81       20.07      0.29 o 
   3   1   0      867.67     1023.01      6.70 o 
   4   1   0      101.97      108.53      1.20 o 
   5   1   0       11.73        9.33      0.51 o 
   6   1   0        2.90        3.45      0.73 o 
   7   1   0        0.07        0.00      0.53 o 
  -7   2   0       26.89       31.51      2.13 o 
  -6   2   0       58.24       55.41      1.89 o 
  -5   2   0        0.35        0.21      0.32 o 
  -4   2   0       20.13       23.01      0.50 o 
  -3   2   0       51.17       50.43      0.65 o 
  -2   2   0       15.82       11.16      0.39 o 
  -1   2   0        7.87       13.69      0.24 o 
   1   2   0        0.03        0.33      0.25 o 
   2   2   0      100.91       98.14      1.44 o 
   3   2   0      912.89     1061.62      7.31 o 
   4   2   0        8.31       14.92      0.62 o 
   5   2   0        1.21        1.56      0.32 o 
   6   2   0       13.10        9.89      0.97 o 
   7   2   0        0.05        0.21      0.53 o 
  -6   3   0       29.52       34.65      1.68 o 
  -5   3   0       11.23       12.93      0.82 o 
  -4   3   0       17.65       23.71      0.61 o 
  -3   3   0       57.34       74.71      1.00 o 
  -2   3   0        0.00        0.00      0.12 o 
  -1   3   0        5.06        4.30      0.21 o 
   0   3   0       31.65       23.11      0.43 o 
   1   3   0      180.84      185.83      2.90 o 
   2   3   0      360.43      414.97      5.01 o 
   3   3   0        7.37       10.02      0.43 o 
   4   3   0       27.94       30.65      0.73 o 
   5   3   0       40.68       44.37      0.97 o 
   6   3   0       12.43       14.01      0.81 o 
   7   3   0        0.00        0.10      0.38 o 
  -6   4   0        0.39        0.68      0.61 o 
  -5   4   0        3.58        3.43      0.45 o 
  -4   4   0      128.10      126.31      1.93 o 
  -3   4   0      124.02      146.82      1.44 o 
  -2   4   0        7.99        4.08      0.49 o 
  -1   4   0        0.00        0.04      0.12 o 
   0   4   0       10.66        5.60      0.28 o 
   1   4   0       24.16       27.49      0.77 o 
   2   4   0        2.59        2.28      0.22 o 
   3   4   0      154.94      155.56      2.01 o 
   4   4   0        9.73        8.24      0.68 o 
   5   4   0       14.34       18.01      0.68 o 
   6   4   0        5.72        5.58      0.52 o 
   7   4   0        1.39        0.63      0.76 o 
  -6   5   0        0.10        0.00      0.61 o 
  -5   5   0        0.06        0.13      0.44 o 
  -4   5   0       12.28       10.88      0.69 o 
  -3   5   0       29.09       31.86      0.96 o 
  -2   5   0        9.04        6.57      0.38 o 
  -1   5   0      230.53      245.88      2.44 o 
   0   5   0       14.91       29.17      0.61 o 
   1   5   0       12.82       11.25      0.33 o 
   2   5   0       13.17       14.64      0.48 o 
   3   5   0        0.75        0.58      0.24 o 
   4   5   0       92.51       78.56      1.95 o 
   5   5   0        5.27        6.43      1.10 o 
   6   5   0        3.04        3.20      0.94 o 
  -5   6   0        0.60        0.00      0.59 o 
  -4   6   0        8.65        7.19      0.69 o 
  -3   6   0        2.28        1.71      0.36 o 
  -2   6   0        0.20        0.18      0.20 o 
  -1   6   0       64.32       70.42      0.96 o 
   0   6   0       40.16       35.25      0.75 o 
   1   6   0       49.99       46.45      0.79 o 
   2   6   0      124.96      135.53      2.04 o 
   3   6   0       42.63       41.77      1.05 o 
   4   6   0       32.85       32.05      1.19 o 
   5   6   0        4.37        4.39      0.94 o 
   6   6   0        0.37        0.06      0.72 o 
  -5   7   0        0.02        0.22      0.70 o 
  -4   7   0        0.76        0.85      0.48 o 
  -3   7   0        1.58        1.13      0.36 o 
  -2   7   0        0.06        0.00      0.26 o 
  -1   7   0       10.94       10.29      0.86 o 
   0   7   0       27.52       27.25      0.79 o 
   1   7   0        0.95        1.69      0.47 o 
   2   7   0       71.87       75.41      1.54 o 
   3   7   0        1.83        1.55      0.37 o 
   4   7   0        6.96        6.29      0.65 o 
   5   7   0        2.60        2.32      0.82 o 
  -4   8   0        7.03        7.16      0.79 o 
  -3   8   0        2.10        1.44      0.42 o 
  -2   8   0        3.82        3.82      0.47 o 
  -1   8   0        0.01        0.00      0.26 o 
   0   8   0        4.36        3.02      0.37 o 
   1   8   0        1.56        1.09      0.26 o 
   2   8   0        2.13        3.31      0.34 o 
   3   8   0        4.54        5.03      0.51 o 
   4   8   0        0.01        0.14      0.38 o 
   5   8   0        0.51        1.29      0.75 o 
  -3   9   0        0.09        0.00      0.35 o 
  -2   9   0        0.02        0.18      0.44 o 
  -1   9   0        0.60        0.58      0.43 o 
   0   9   0       15.78       15.47      0.84 o 
   1   9   0        5.56        4.15      0.41 o 
   2   9   0        7.73        8.54      0.64 o 
   3   9   0        0.88        1.13      0.29 o 
  -1  10   0        5.81        7.26      0.83 o 
   0  10   0        0.94        0.84      0.43 o 
   1  10   0        2.31        1.60      0.42 o 
   2  10   0        0.96        0.78      0.30 o 
  -1 -10   1        2.00        2.39      0.50 o 
   0 -10   1        0.03        0.27      0.42 o 
  -3  -9   1        0.00        0.47      0.46 o 
  -2  -9   1        1.91        1.51      0.34 o 
  -1  -9   1       10.43        9.32      0.61 o 
   0  -9   1        0.66        0.30      0.60 o 
   1  -9   1        5.45        4.75      0.68 o 
   2  -9   1        1.22        1.45      0.58 o 
  -4  -8   1        0.56        0.20      0.39 o 
  -3  -8   1       31.93       34.66      1.23 o 
  -2  -8   1      143.82      163.41      2.50 o 
  -1  -8   1       67.95       69.92      1.39 o 
   0  -8   1        0.30        0.29      0.27 o 
   1  -8   1        1.49        1.41      0.42 o 
   2  -8   1        0.35        0.04      0.27 o 
   3  -8   1        5.07        4.48      0.52 o 
   4  -8   1        0.04        0.00      0.67 o 
  -5  -7   1        1.34        1.66      0.78 o 
  -4  -7   1        0.42        0.71      0.40 o 
  -3  -7   1       68.47       66.05      1.65 o 
  -2  -7   1      240.18      242.63      3.31 o 
  -1  -7   1       16.95       14.78      0.59 o 
   0  -7   1        6.91        6.07      0.45 o 
   1  -7   1       13.33       11.06      0.42 o 
   2  -7   1       12.72       13.70      0.63 o 
   3  -7   1        4.01        4.38      0.49 o 
   4  -7   1        1.25        1.20      0.49 o 
   5  -7   1        0.55        0.00      0.64 o 
  -6  -6   1        0.28        0.41      0.75 o 
  -5  -6   1        0.76        0.66      0.69 o 
  -4  -6   1        1.68        1.04      0.42 o 
  -3  -6   1        2.72        4.46      0.52 o 
  -2  -6   1        0.12        0.10      0.26 o 
  -1  -6   1        8.69        9.05      0.48 o 
   0  -6   1       32.26       28.75      0.78 o 
   1  -6   1       54.92       62.49      0.94 o 
   2  -6   1       26.26       26.07      0.69 o 
   3  -6   1        7.88        7.88      0.91 o 
   4  -6   1        3.02        2.71      0.65 o 
   5  -6   1        0.05        0.51      0.63 o 
  -6  -5   1        3.46        2.79      1.04 o 
  -5  -5   1       18.99       18.08      1.69 o 
  -4  -5   1        4.29        3.86      0.71 o 
  -3  -5   1       14.82       10.41      0.77 o 
  -2  -5   1      174.60      184.45      7.03 o 
  -1  -5   1       29.46       29.41      0.69 o 
   0  -5   1      103.97      112.65      1.72 o 
   1  -5   1       19.51       24.19      0.56 o 
   2  -5   1        5.35        7.50      0.42 o 
   3  -5   1        3.20        2.28      0.26 o 
   4  -5   1        7.81        9.58      1.20 o 
   5  -5   1        0.03        0.00      0.39 o 
   6  -5   1        0.57        0.05      0.65 o 
  -7  -4   1        3.61        4.01      0.92 o 
  -6  -4   1        2.45        1.03      0.39 o 
  -5  -4   1       61.90       52.98      1.20 o 
  -4  -4   1        0.58        0.30      0.23 o 
  -3  -4   1        2.82        2.48      0.39 o 
  -2  -4   1       19.10       25.32      0.77 o 
  -1  -4   1       54.13       61.87      1.22 o 
   0  -4   1       19.40       24.68      0.42 o 
   1  -4   1       12.42       15.07      0.62 o 
   2  -4   1        2.04        2.17      0.17 o 
   3  -4   1       31.87       25.14      0.52 o 
   4  -4   1        0.88        0.39      0.33 o 
   5  -4   1        0.36        0.00      0.35 o 
   6  -4   1        0.95        0.53      0.62 o 
  -7  -3   1        2.70        2.20      0.55 o 
  -6  -3   1       20.64       17.97      0.87 o 
  -5  -3   1        8.40        6.93      0.46 o 
  -4  -3   1       43.05       47.61      0.77 o 
  -3  -3   1      154.40      163.71      2.03 o 
  -2  -3   1      204.34      244.83      2.98 o 
  -1  -3   1       24.17       29.12      0.70 o 
   0  -3   1        2.79        1.79      0.16 o 
   1  -3   1        5.29        4.25      0.24 o 
   2  -3   1        0.19        0.00      0.11 o 
   3  -3   1        1.40        2.97      0.25 o 
   4  -3   1       20.42       22.77      0.60 o 
   5  -3   1        0.53        0.00      0.37 o 
   6  -3   1        0.00        0.00      0.56 o 
   7  -3   1        2.28        3.39      1.16 o 
  -7  -2   1        0.28        0.46      0.54 o 
  -6  -2   1       11.18       13.33      1.12 o 
  -5  -2   1        6.36        5.15      0.54 o 
  -4  -2   1       11.86       11.84      0.48 o 
  -3  -2   1      199.76      262.21      2.37 o 
  -2  -2   1      115.80      109.17      1.19 o 
  -1  -2   1       25.41       27.45      0.36 o 
   0  -2   1      540.64      533.41      4.28 o 
   1  -2   1       80.92       93.86      0.87 o 
   2  -2   1      493.98      471.01      3.98 o 
   3  -2   1       22.77       21.01      0.46 o 
   4  -2   1       12.92       14.19      0.41 o 
   5  -2   1        0.13        0.00      0.30 o 
   6  -2   1        1.74        0.30      0.64 o 
   7  -2   1       27.64       31.82      2.04 o 
  -7  -1   1        0.43        0.00      0.50 o 
  -6  -1   1       23.17       26.22      1.18 o 
  -5  -1   1        0.61        0.87      0.30 o 
  -4  -1   1       41.05       57.77      0.82 o 
  -3  -1   1        2.62        3.96      0.21 o 
  -2  -1   1       22.26       14.85      0.30 o 
  -1  -1   1      616.38      669.58      4.85 o 
   0  -1   1      343.49      365.83      2.37 o 
   1  -1   1      124.16      119.71      1.03 o 
   2  -1   1      177.98      168.38      1.47 o 
   3  -1   1        3.52        5.82      0.24 o 
   4  -1   1       11.11       14.03      0.42 o 
   5  -1   1       12.35       12.24      0.58 o 
   6  -1   1        1.81        0.27      0.48 o 
   7  -1   1        3.49        6.72      1.22 o 
  -7   0   1        2.80        2.73      1.04 o 
  -6   0   1        1.38        1.62      0.64 o 
  -5   0   1       17.25       14.26      0.84 o 
  -4   0   1       33.77       38.14      0.61 o 
  -3   0   1      136.07      175.79      2.02 o 
  -2   0   1       24.11       21.40      0.50 o 
  -1   0   1     1009.77     1017.53      5.60 o 
   0   0   1      109.86       99.38      2.41 o 
   1   0   1       73.49       85.92      0.64 o 
   2   0   1      123.56      115.60      0.93 o 
   3   0   1       12.03        7.47      0.27 o 
   4   0   1        0.12        0.00      0.14 o 
   5   0   1       11.10       13.21      0.55 o 
   6   0   1        0.77        2.30      0.63 o 
   7   0   1        4.67        5.96      0.85 o 
  -7   1   1       14.51       16.13      1.63 o 
  -6   1   1       97.38      105.95      3.25 o 
  -5   1   1        3.67        2.94      0.59 o 
  -4   1   1        3.39        1.95      0.23 o 
  -3   1   1       17.30       20.74      0.38 o 
  -2   1   1      123.86      130.57      0.97 o 
   0   1   1      210.05      219.69      1.23 o 
   1   1   1      457.80      430.24      3.18 o 
   2   1   1       59.61       49.02      0.45 o 
   3   1   1       18.47       11.46      0.29 o 
   4   1   1       61.06       68.95      0.81 o 
   5   1   1        4.94        3.06      0.49 o 
   6   1   1        2.39        1.39      0.46 o 
   7   1   1        1.36        0.58      0.55 o 
  -7   2   1        7.84        4.61      1.13 o 
  -6   2   1       11.35       11.97      1.13 o 
  -5   2   1        0.33        0.03      0.63 o 
  -4   2   1        1.55        3.15      0.26 o 
  -3   2   1       51.28       56.45      0.84 o 
  -2   2   1       23.98       37.32      0.47 o 
  -1   2   1      157.37      129.97      0.94 o 
   0   2   1       18.93       17.08      0.28 o 
   1   2   1       47.09       66.35      1.88 o 
   2   2   1      186.19      168.48      1.64 o 
   3   2   1      265.91      290.47      2.35 o 
   4   2   1       74.79       78.23      0.87 o 
   5   2   1       14.73       15.81      0.53 o 
   6   2   1        7.17        4.85      0.58 o 
   7   2   1        8.38        7.82      1.07 o 
  -7   3   1        1.08        2.17      0.88 o 
  -6   3   1        1.62        1.60      0.68 o 
  -5   3   1        5.41        5.15      0.56 o 
  -4   3   1        2.31        2.09      0.34 o 
  -3   3   1       26.46       35.52      0.62 o 
  -2   3   1      122.98      110.46      0.97 o 
  -1   3   1       10.10       10.44      0.30 o 
   0   3   1       39.68       43.48      0.61 o 
   1   3   1      104.76      115.18      3.08 o 
   2   3   1      198.03      241.68      3.03 o 
   3   3   1        5.75       10.89      0.50 o 
   4   3   1        6.34        6.30      0.28 o 
   5   3   1        1.41        0.73      0.23 o 
   6   3   1       40.59       34.35      1.06 o 
   7   3   1        3.35        3.51      0.57 o 
  -6   4   1        0.07        0.31      0.69 o 
  -5   4   1        6.83        6.67      0.55 o 
  -4   4   1        1.93        1.77      0.31 o 
  -3   4   1        7.27        9.76      0.37 o 
  -2   4   1       30.70       21.42      0.47 o 
  -1   4   1       89.42       64.83      0.79 o 
   0   4   1      107.07      133.93      1.58 o 
   1   4   1      189.21      168.15      4.36 o 
   2   4   1       63.91       53.68      1.16 o 
   3   4   1      341.59      342.74      3.81 o 
   4   4   1        4.87        3.02      0.33 o 
   5   4   1        0.78        0.29      0.29 o 
   6   4   1       10.81        9.70      0.59 o 
   7   4   1        2.85        2.48      0.49 o 
  -6   5   1        1.46        1.44      0.72 o 
  -5   5   1        0.37        0.30      0.41 o 
  -4   5   1        0.00        0.43      0.29 o 
  -3   5   1       10.69        9.84      0.52 o 
  -2   5   1       58.19       61.39      0.99 o 
  -1   5   1      138.40      123.81      1.29 o 
   0   5   1      282.97      338.50      3.65 o 
   1   5   1       69.74       70.77      2.67 o 
   2   5   1        7.39        9.42      1.13 o 
   3   5   1        0.37        0.39      0.18 o 
   4   5   1        2.93        2.54      0.39 o 
   5   5   1        2.25        3.10      0.93 o 
   6   5   1        0.10        0.00      0.66 o 
  -5   6   1        2.86        3.51      0.88 o 
  -4   6   1        3.78        3.48      0.58 o 
  -3   6   1        1.85        2.32      0.38 o 
  -2   6   1       12.34       12.36      0.51 o 
  -1   6   1       46.78       51.23      0.82 o 
   0   6   1       23.11       26.35      0.62 o 
   1   6   1       27.72       29.58      0.90 o 
   2   6   1       27.36       22.31      1.63 o 
   3   6   1      418.43      398.63      5.11 o 
   4   6   1       59.18       59.99      1.42 o 
   5   6   1        1.00        0.78      0.37 o 
   6   6   1        2.63        3.83      0.97 o 
  -5   7   1        0.04        0.00      0.64 o 
  -4   7   1        6.29        7.84      0.78 o 
  -3   7   1        0.34        0.31      0.34 o 
  -2   7   1       18.42       19.21      0.71 o 
  -1   7   1        0.19        0.70      0.25 o 
   0   7   1        0.00        0.02      0.18 o 
   1   7   1        6.35        5.65      0.39 o 
   2   7   1      207.12      201.52      5.99 o 
   3   7   1      262.68      279.52      3.80 o 
   4   7   1       31.95       32.69      1.02 o 
   5   7   1        0.00        0.00      0.39 o 
  -4   8   1        0.77        0.94      0.54 o 
  -3   8   1       14.23       12.74      0.73 o 
  -2   8   1        3.73        3.96      0.44 o 
  -1   8   1       11.09        8.00      0.58 o 
   0   8   1       20.18       18.13      0.64 o 
   1   8   1        1.92        1.26      0.22 o 
   2   8   1       29.74       29.72      0.66 o 
   3   8   1        1.77        1.65      0.33 o 
   4   8   1        0.27        0.06      0.33 o 
   5   8   1        2.80        3.11      0.91 o 
  -3   9   1       11.58       13.73      0.67 o 
  -2   9   1        3.01        4.83      0.73 o 
  -1   9   1        0.25        0.41      0.42 o 
   0   9   1        1.78        2.16      0.37 o 
   1   9   1        0.18        0.26      0.24 o 
   2   9   1        9.77       11.29      0.59 o 
   3   9   1        2.27        3.51      0.33 o 
   4   9   1        0.01        0.03      0.33 o 
  -1  10   1       12.51       10.75      1.18 o 
   0  10   1       12.03       10.37      0.81 o 
   1  10   1        0.19        0.00      0.24 o 
   2  10   1        0.96        0.99      0.27 o 
  -3  -9   2        0.28        0.04      0.41 o 
  -2  -9   2        4.24        5.16      0.63 o 
  -1  -9   2        2.26        2.38      0.53 o 
   0  -9   2        0.33        0.00      0.38 o 
   1  -9   2        0.73        0.00      0.39 o 
   2  -9   2        0.03        0.33      0.34 o 
  -4  -8   2        1.31        1.60      0.78 o 
  -3  -8   2        1.84        1.41      0.37 o 
  -2  -8   2        0.00        0.04      0.33 o 
  -1  -8   2       21.91       24.55      0.88 o 
   0  -8   2        0.42        0.94      0.31 o 
   1  -8   2        5.03        5.09      0.66 o 
   2  -8   2        1.11        1.49      0.34 o 
   3  -8   2        0.25        0.03      0.36 o 
  -5  -7   2        0.94        1.44      0.78 o 
  -4  -7   2        6.77        7.97      1.10 o 
  -3  -7   2       22.63       23.71      1.08 o 
  -2  -7   2       31.84       33.77      0.95 o 
  -1  -7   2       65.92       62.41      1.31 o 
   0  -7   2        6.57        5.03      0.44 o 
   1  -7   2        4.84        3.42      0.30 o 
   2  -7   2       15.89       17.67      0.74 o 
   3  -7   2        0.26        0.19      0.43 o 
   4  -7   2        0.41        0.52      0.46 o 
  -6  -6   2        2.66        2.45      1.04 o 
  -5  -6   2        2.78        1.91      0.88 o 
  -4  -6   2        1.84        2.46      0.53 o 
  -3  -6   2       72.61       65.18      1.70 o 
  -2  -6   2        4.13        4.86      0.49 o 
  -1  -6   2        1.46        1.01      0.26 o 
   0  -6   2        1.30        0.86      0.20 o 
   1  -6   2        5.20        7.73      0.43 o 
   2  -6   2       60.69       65.02      1.23 o 
   3  -6   2        0.34        0.15      0.32 o 
   4  -6   2        4.99        5.73      0.69 o 
   5  -6   2        1.40        1.79      0.72 o 
  -6  -5   2        3.67        4.30      1.22 o 
  -5  -5   2        8.65        9.20      1.35 o 
  -4  -5   2       21.37       27.19      1.21 o 
  -3  -5   2        3.97        4.12      0.50 o 
  -2  -5   2       83.17       74.83      1.65 o 
  -1  -5   2        3.49        1.49      0.24 o 
   0  -5   2        0.65        2.53      0.23 o 
   1  -5   2       22.69       19.85      0.60 o 
   2  -5   2        0.32        0.04      0.19 o 
   3  -5   2        1.31        1.98      0.78 o 
   4  -5   2       32.17       42.28      1.05 o 
   5  -5   2       18.43       19.40      1.60 o 
   6  -5   2        0.66        0.33      0.59 o 
  -6  -4   2        0.64        0.43      0.45 o 
  -5  -4   2       14.60       16.32      0.80 o 
  -4  -4   2       36.16       45.35      1.40 o 
  -3  -4   2       37.51       39.87      0.88 o 
  -2  -4   2        3.02        3.97      0.30 o 
  -1  -4   2      178.89      150.71      2.00 o 
   0  -4   2        8.82        7.35      0.34 o 
   1  -4   2        0.23        0.20      0.15 o 
   2  -4   2        0.22        0.18      0.14 o 
   3  -4   2        0.04        0.03      0.17 o 
   4  -4   2       21.03       24.76      0.83 o 
   5  -4   2        8.31        7.04      0.63 o 
   6  -4   2        2.13        1.98      0.72 o 
  -7  -3   2        0.23        0.35      0.55 o 
  -6  -3   2        0.19        0.00      0.36 o 
  -5  -3   2       17.91       13.10      0.65 o 
  -4  -3   2        3.64        3.89      0.29 o 
  -3  -3   2       25.70       39.18      1.01 o 
  -2  -3   2      691.18      754.59      7.35 o 
  -1  -3   2       72.92       66.07      1.06 o 
   0  -3   2       15.56        6.02      0.26 o 
   1  -3   2      703.04      686.95      5.12 o 
   2  -3   2       12.60       18.23      0.42 o 
   3  -3   2        2.04        2.78      0.26 o 
   4  -3   2        5.81        7.35      0.46 o 
   5  -3   2        0.30        0.00      0.36 o 
   6  -3   2        1.00        0.66      0.67 o 
  -7  -2   2        0.70        0.62      0.53 o 
  -6  -2   2        0.00        0.37      0.41 o 
  -5  -2   2        8.41        9.66      0.58 o 
  -4  -2   2       36.30       32.43      0.98 o 
  -3  -2   2      257.54      272.84      2.33 o 
  -2  -2   2      943.76     1091.51      9.42 o 
  -1  -2   2        3.22        1.27      0.16 o 
   0  -2   2      620.67      619.20      4.61 o 
   1  -2   2      664.60      595.88      4.72 o 
   2  -2   2       73.87       87.53      1.03 o 
   3  -2   2        0.79        1.26      0.19 o 
   4  -2   2        0.28        0.42      0.18 o 
   5  -2   2        0.06        0.00      0.29 o 
   6  -2   2        7.93        7.84      1.40 o 
   7  -2   2        2.41        0.00      1.16 o 
  -7  -1   2        0.03        0.14      0.57 o 
  -6  -1   2       22.83       24.01      1.82 o 
  -5  -1   2        7.30        5.90      0.48 o 
  -4  -1   2      115.60      130.34      1.42 o 
  -3  -1   2        0.26        0.18      0.14 o 
  -2  -1   2        0.11        0.15      0.11 o 
  -1  -1   2      125.96      108.22      0.97 o 
   2  -1   2      745.73      715.98      5.02 o 
   3  -1   2        3.71        0.73      0.14 o 
   4  -1   2        4.74        3.82      0.24 o 
   5  -1   2        0.55        0.59      0.29 o 
   6  -1   2       11.13        9.86      0.89 o 
   7  -1   2        3.19        4.14      1.16 o 
  -7   0   2        0.88        2.89      0.97 o 
  -6   0   2        6.91        7.08      0.86 o 
  -5   0   2       12.98       12.14      0.62 o 
  -4   0   2       38.98       33.66      0.60 o 
  -3   0   2       64.76       66.74      0.73 o 
  -2   0   2        4.01        3.68      0.15 o 
  -1   0   2        4.42        4.37      0.20 o 
   0   0   2      161.44      201.67      1.24 o 
   1   0   2     1925.51     2051.90     15.63 o 
   2   0   2      433.72      435.82      3.13 o 
   3   0   2      111.81      131.65      2.02 o 
   4   0   2      232.07      257.07      2.12 o 
   5   0   2       13.87       17.14      0.60 o 
   6   0   2        1.58        0.89      0.49 o 
   7   0   2        0.93        0.58      0.62 o 
  -7   1   2        1.11        1.32      0.88 o 
  -6   1   2       84.14       91.05      3.95 o 
  -5   1   2      108.35      116.63      1.71 o 
  -4   1   2        4.93        4.32      0.27 o 
  -3   1   2      139.18      162.40      1.20 o 
  -2   1   2      203.00      187.41      1.19 o 
  -1   1   2        8.06        2.75      0.14 o 
   0   1   2       59.53       70.88      0.44 o 
   2   1   2        0.41        0.93      0.10 o 
   3   1   2      132.23      135.19      1.05 o 
   4   1   2      378.56      389.93      2.99 o 
   5   1   2        3.31        3.23      0.38 o 
   6   1   2        0.43        0.00      0.61 o 
   7   1   2        5.98        6.06      0.83 o 
  -7   2   2        0.44        0.72      0.85 o 
  -6   2   2      109.75      113.54      3.88 o 
  -5   2   2       71.80       68.72      1.58 o 
  -4   2   2       49.69       52.30      0.75 o 
  -3   2   2       58.95       75.16      1.15 o 
  -2   2   2       64.26       79.95      1.03 o 
  -1   2   2       24.32       24.96      0.28 o 
   1   2   2       27.64       37.62      0.51 o 
   2   2   2      313.36      305.57      2.34 o 
   3   2   2      125.59      138.10      1.19 o 
   4   2   2        4.52        5.14      0.25 o 
   5   2   2        6.12        6.90      0.48 o 
   6   2   2       21.72       20.47      1.00 o 
   7   2   2        6.92        6.89      0.85 o 
  -6   3   2        2.16        0.83      0.66 o 
  -5   3   2        1.89        2.09      0.47 o 
  -4   3   2       14.73       14.96      0.53 o 
  -3   3   2      578.29      630.27      4.36 o 
  -2   3   2      288.42      369.34      2.61 o 
  -1   3   2        2.10        0.76      0.14 o 
   0   3   2       27.14       23.35      0.41 o 
   1   3   2       49.04       62.89      2.07 o 
   2   3   2        7.87        7.53      0.28 o 
   3   3   2        0.80        0.28      0.17 o 
   4   3   2       85.90       85.08      0.95 o 
   5   3   2        4.55        4.56      0.34 o 
   6   3   2        2.16        2.19      0.46 o 
   7   3   2        1.34        0.47      0.48 o 
  -6   4   2        3.87        3.57      1.10 o 
  -5   4   2        0.22        0.42      0.35 o 
  -4   4   2        0.15        0.35      0.25 o 
  -3   4   2       63.80       60.51      0.74 o 
  -2   4   2      138.64      151.76      1.49 o 
  -1   4   2       57.91       44.98      0.63 o 
   0   4   2      780.59      804.63      8.02 o 
   1   4   2       81.23       94.37      3.04 o 
   2   4   2       70.45       74.57      2.57 o 
   3   4   2       20.82       20.70      0.81 o 
   4   4   2        1.25        1.57      0.29 o 
   5   4   2       49.34       42.11      0.99 o 
   6   4   2        6.08        7.27      0.88 o 
   7   4   2        2.76        2.55      0.56 o 
  -6   5   2        0.10        0.00      0.58 o 
  -5   5   2        2.36        3.03      0.53 o 
  -4   5   2        3.11        2.81      0.37 o 
  -3   5   2       44.13       38.58      0.78 o 
  -2   5   2       19.49       20.95      0.54 o 
  -1   5   2       12.55       15.62      0.38 o 
   0   5   2      219.53      243.48      2.71 o 
   1   5   2      208.35      226.59      5.90 o 
   2   5   2       89.57      106.30      3.51 o 
   3   5   2      140.19      145.51      2.17 o 
   4   5   2       26.92       28.05      0.92 o 
   5   5   2       26.46       26.84      1.10 o 
   6   5   2        0.72        0.74      0.51 o 
  -5   6   2        0.06        0.00      0.57 o 
  -4   6   2        0.01        0.00      0.40 o 
  -3   6   2        9.67        9.73      0.69 o 
  -2   6   2        7.81        7.52      0.38 o 
  -1   6   2        1.27        0.52      0.22 o 
   0   6   2       49.52       52.97      0.90 o 
   1   6   2      104.39      109.62      3.80 o 
   2   6   2       21.04       20.46      1.60 o 
   3   6   2      149.33      154.46      2.48 o 
   4   6   2       13.64       14.15      0.72 o 
   5   6   2        4.87        4.74      0.53 o 
   6   6   2        2.17        2.24      0.71 o 
  -5   7   2        0.53        0.35      1.46 o 
  -4   7   2        1.92        1.34      0.55 o 
  -3   7   2       14.90       14.76      0.76 o 
  -2   7   2       14.70       14.53      0.64 o 
  -1   7   2        4.12        3.38      0.57 o 
   0   7   2        0.11        0.00      0.18 o 
   1   7   2       21.55       21.23      1.00 o 
   2   7   2        0.02        0.00      0.66 o 
   3   7   2        0.59        0.39      0.36 o 
   4   7   2        1.60        1.03      0.32 o 
   5   7   2        0.02        0.00      0.39 o 
  -4   8   2       23.54       26.96      1.30 o 
  -3   8   2       35.16       40.01      1.09 o 
  -2   8   2        0.05        0.00      0.58 o 
  -1   8   2        0.05        0.44      0.26 o 
   0   8   2        0.51        0.64      0.24 o 
   1   8   2       67.48       65.00      1.06 o 
   2   8   2        8.03        7.06      1.35 o 
   3   8   2       15.44       12.58      1.63 o 
   4   8   2        4.53        4.38      0.44 o 
   5   8   2        0.08        0.08      0.36 o 
  -3   9   2        6.22        7.03      0.62 o 
  -2   9   2        2.82        3.18      0.66 o 
  -1   9   2        2.80        3.58      0.57 o 
   0   9   2       21.97       24.59      0.80 o 
   1   9   2        2.56        1.67      0.45 o 
   2   9   2        1.64        0.31      0.78 o 
   3   9   2        1.80        2.54      1.22 o 
   4   9   2        0.30        0.00      0.28 o 
  -1  10   2        0.69        1.30      0.46 o 
   0  10   2        0.26        1.09      0.34 o 
   1  10   2        1.75        1.73      0.32 o 
   2  10   2        0.85        0.63      0.88 o 
  -2  -9   3       13.69       15.07      1.04 o 
  -1  -9   3       49.79       50.65      3.23 o 
   0  -9   3       14.33       13.54      1.00 o 
   1  -9   3        0.00        0.00      0.43 o 
   2  -9   3        1.06        0.87      0.57 o 
  -4  -8   3        0.46        0.63      0.69 o 
  -3  -8   3        0.13        0.22      0.43 o 
  -2  -8   3       40.02       42.22      1.52 o 
  -1  -8   3       87.34      100.35      2.45 o 
   0  -8   3        6.56        7.34      0.77 o 
   1  -8   3        1.25        0.88      0.27 o 
   2  -8   3        3.86        4.20      0.47 o 
   3  -8   3        2.08        2.82      0.58 o 
  -5  -7   3        0.73        0.00      0.72 o 
  -4  -7   3        1.03        1.60      0.88 o 
  -3  -7   3        0.60        0.24      0.40 o 
  -2  -7   3        5.15        5.76      0.55 o 
  -1  -7   3        0.31        0.69      0.29 o 
   0  -7   3        3.83        3.75      0.35 o 
   1  -7   3        6.54        6.81      0.46 o 
   2  -7   3        8.70        6.77      0.52 o 
   3  -7   3        3.34        4.42      0.69 o 
   4  -7   3        0.70        0.94      0.68 o 
  -5  -6   3        2.70        2.45      1.00 o 
  -4  -6   3       15.34       11.46      1.32 o 
  -3  -6   3        6.54        5.91      0.63 o 
  -2  -6   3       14.24       13.02      1.35 o 
  -1  -6   3       39.74       40.90      1.06 o 
   0  -6   3       10.77       11.60      0.51 o 
   1  -6   3       33.30       37.08      0.91 o 
   2  -6   3        2.54        2.76      0.40 o 
   3  -6   3        1.47        1.59      0.44 o 
   4  -6   3        0.03        0.12      0.58 o 
   5  -6   3        3.08        2.92      1.32 o 
  -6  -5   3        4.94        5.42      1.14 o 
  -5  -5   3        0.64        0.00      0.33 o 
  -4  -5   3       59.67       49.47      1.65 o 
  -3  -5   3        0.03        0.00      0.29 o 
  -2  -5   3        5.95        5.76      0.39 o 
  -1  -5   3        7.73        8.55      0.41 o 
   0  -5   3        0.13        0.00      0.17 o 
   1  -5   3        8.99        7.15      0.44 o 
   2  -5   3        2.97        1.74      0.31 o 
   3  -5   3        1.60        2.00      0.31 o 
   4  -5   3        9.02        8.11      0.56 o 
   5  -5   3        0.05        0.21      0.54 o 
   6  -5   3        0.09        0.00      1.15 o 
  -6  -4   3        4.73        5.05      0.59 o 
  -5  -4   3       26.95       18.90      1.36 o 
  -4  -4   3        7.05        7.54      0.47 o 
  -3  -4   3       29.63       25.96      1.35 o 
  -2  -4   3      184.30      196.14      2.68 o 
  -1  -4   3       25.87       36.57      1.07 o 
   0  -4   3        0.05        0.00      0.24 o 
   1  -4   3        1.80        2.28      0.24 o 
   2  -4   3        3.81        3.35      0.23 o 
   3  -4   3        2.05        1.88      0.32 o 
   4  -4   3        0.03        0.05      0.29 o 
   5  -4   3        5.02        6.46      0.62 o 
   6  -4   3        0.06        0.56      0.63 o 
  -6  -3   3        1.26        0.96      0.56 o 
  -5  -3   3       31.74       36.80      0.97 o 
  -4  -3   3        5.68        4.35      0.32 o 
  -3  -3   3        3.15        2.51      0.28 o 
  -2  -3   3      446.94      464.56      4.77 o 
  -1  -3   3       37.19       28.03      0.61 o 
   0  -3   3        0.41        0.00      0.13 o 
   1  -3   3      198.75      231.08      1.97 o 
   2  -3   3       28.34       20.31      0.46 o 
   3  -3   3       54.41       52.38      0.86 o 
   4  -3   3        6.41        6.29      0.49 o 
   5  -3   3        6.34        8.14      1.24 o 
   6  -3   3        0.55        0.47      0.63 o 
  -7  -2   3        0.06        0.00      0.53 o 
  -6  -2   3        2.00        2.21      0.53 o 
  -5  -2   3       46.50       42.12      1.50 o 
  -4  -2   3        0.02        0.65      0.22 o 
  -3  -2   3       54.88       69.17      0.94 o 
  -2  -2   3       32.28       34.41      0.67 o 
  -1  -2   3       23.69       18.72      0.39 o 
   0  -2   3      170.99      159.47      1.68 o 
   1  -2   3      587.80      523.76      5.81 o 
   2  -2   3       28.08       33.23      0.56 o 
   3  -2   3       24.97       20.12      0.49 o 
   4  -2   3        1.61        1.96      0.26 o 
   5  -2   3        2.19        1.43      0.36 o 
   6  -2   3        4.29        4.65      1.00 o 
   7  -2   3        0.00        0.00      0.85 o 
  -7  -1   3        0.04        0.00      0.56 o 
  -6  -1   3        3.10        3.31      0.78 o 
  -5  -1   3        0.07        0.26      0.40 o 
  -4  -1   3       53.63       51.36      0.87 o 
  -3  -1   3       56.02       67.31      0.81 o 
  -2  -1   3      516.66      596.54      4.51 o 
  -1  -1   3        0.02        0.00      0.10 o 
   0  -1   3      915.43      906.43      6.13 o 
   1  -1   3       13.93        9.59      0.31 o 
   2  -1   3       51.59       63.20      0.72 o 
   3  -1   3       16.21       10.78      0.38 o 
   4  -1   3       11.81        7.44      0.38 o 
   5  -1   3        0.20        0.03      0.25 o 
   6  -1   3        1.52        0.36      1.11 o 
   7  -1   3        0.43        0.00      0.85 o 
  -7   0   3        0.11        0.00      0.72 o 
  -6   0   3       46.39       46.93      1.73 o 
  -5   0   3      230.04      225.15      2.88 o 
  -4   0   3        4.41        3.70      0.27 o 
  -3   0   3        0.62        0.29      0.13 o 
  -2   0   3        0.07        0.00      0.11 o 
  -1   0   3       96.25       86.42      0.68 o 
   0   0   3     3058.90     3108.44     40.92 o 
   1   0   3      394.87      423.74      2.84 o 
   2   0   3      145.08      136.49      1.28 o 
   3   0   3        0.08        0.06      0.11 o 
   4   0   3        1.32        0.42      0.17 o 
   5   0   3       19.28       18.49      0.59 o 
   6   0   3        1.67        0.95      0.64 o 
   7   0   3        0.19        0.15      0.63 o 
  -7   1   3        0.22        0.31      0.88 o 
  -6   1   3       28.41       30.72      1.82 o 
  -5   1   3       35.40       36.32      1.58 o 
  -4   1   3        2.65        2.12      0.26 o 
  -3   1   3        8.55       14.03      0.32 o 
  -2   1   3       51.31       61.62      0.70 o 
  -1   1   3       13.43       17.41      0.30 o 
   0   1   3      296.86      299.50      1.64 o 
   1   1   3       74.34       63.52      0.46 o 
   2   1   3       11.98       12.26      0.22 o 
   3   1   3       76.71       64.66      0.67 o 
   4   1   3       84.24       83.32      1.03 o 
   5   1   3       23.67       25.74      0.66 o 
   6   1   3        3.47        3.04      0.51 o 
   7   1   3        2.79        2.94      0.72 o 
  -7   2   3        3.48        4.02      1.13 o 
  -6   2   3        2.94        3.88      1.77 o 
  -5   2   3        1.37        0.30      0.40 o 
  -4   2   3       12.51       11.08      0.44 o 
  -3   2   3       15.84       19.99      0.40 o 
  -2   2   3      241.56      269.16      1.98 o 
  -1   2   3      346.29      381.18      2.31 o 
   0   2   3        2.82        1.19      0.15 o 
   1   2   3      122.42       96.90      0.83 o 
   2   2   3      146.67      154.45      1.14 o 
   3   2   3       64.77       64.67      0.64 o 
   4   2   3        0.27        0.00      0.13 o 
   5   2   3        0.77        0.59      0.23 o 
   6   2   3        1.11        0.72      0.42 o 
   7   2   3       15.63       15.50      1.07 o 
  -6   3   3        1.18        1.05      0.60 o 
  -5   3   3        0.58        0.00      0.37 o 
  -4   3   3       45.10       44.23      0.91 o 
  -3   3   3        9.65        9.15      0.31 o 
  -2   3   3        9.16        8.19      0.27 o 
  -1   3   3       29.04       21.71      0.48 o 
   0   3   3      213.42      220.25      2.42 o 
   1   3   3       96.22      108.39      1.25 o 
   2   3   3      101.44       86.69      1.13 o 
   3   3   3       53.33       40.78      0.70 o 
   4   3   3      170.96      169.26      1.45 o 
   5   3   3        0.43        0.62      0.22 o 
   6   3   3        0.03        0.00      0.32 o 
   7   3   3        4.45        4.27      0.78 o 
  -6   4   3        0.44        0.13      0.68 o 
  -5   4   3       11.31       10.26      0.80 o 
  -4   4   3        0.14        0.02      0.26 o 
  -3   4   3        0.37        0.00      0.13 o 
  -2   4   3       25.04       19.95      0.46 o 
  -1   4   3      318.92      353.35      3.06 o 
   0   4   3      351.85      401.21      4.22 o 
   1   4   3      723.98      821.50     17.07 o 
   2   4   3       13.86       18.95      0.40 o 
   3   4   3        3.32        4.03      0.28 o 
   4   4   3        2.62        1.60      0.26 o 
   5   4   3        3.88        4.64      0.44 o 
   6   4   3        1.10        1.20      0.31 o 
   7   4   3        0.05        0.58      0.30 o 
  -6   5   3        2.70        3.45      1.18 o 
  -5   5   3        6.41        5.41      0.60 o 
  -4   5   3       11.52       11.89      0.53 o 
  -3   5   3       11.22       10.95      0.53 o 
  -2   5   3        1.82        1.66      0.23 o 
  -1   5   3        6.52        7.89      0.29 o 
   0   5   3       58.71       68.94      1.01 o 
   1   5   3       14.79       30.10      1.69 o 
   2   5   3       66.51       63.21      2.60 o 
   3   5   3       43.55       37.87      0.72 o 
   4   5   3      350.84      312.37      5.27 o 
   5   5   3       24.30       24.07      0.94 o 
   6   5   3        0.41        0.28      0.52 o 
  -5   6   3        0.21        0.17      0.74 o 
  -4   6   3        0.34        0.19      0.38 o 
  -3   6   3       24.56       24.99      0.75 o 
  -2   6   3        0.05        0.00      0.19 o 
  -1   6   3       45.92       50.48      1.01 o 
   0   6   3        0.09        0.07      0.16 o 
   1   6   3       11.28       11.36      1.32 o 
   2   6   3       32.77       31.76      1.98 o 
   3   6   3      312.48      327.01      3.61 o 
   4   6   3      277.45      287.74      3.99 o 
   5   6   3       14.18       13.42      1.05 o 
   6   6   3        0.01        0.00      0.42 o 
  -5   7   3        0.96        1.57      0.76 o 
  -4   7   3        0.34        0.00      0.93 o 
  -3   7   3        3.09        1.09      0.37 o 
  -2   7   3       32.70       27.72      0.72 o 
  -1   7   3        5.48        6.24      0.44 o 
   0   7   3       62.37       51.46      0.97 o 
   1   7   3       42.32       31.38      1.98 o 
   2   7   3        3.25        1.85      0.82 o 
   3   7   3       41.55       44.69      2.60 o 
   4   7   3        2.48        2.17      0.36 o 
   5   7   3        1.27        1.47      0.39 o 
  -4   8   3        2.49        2.71      0.83 o 
  -3   8   3       37.43       39.33      1.07 o 
  -2   8   3       25.36       25.59      1.39 o 
  -1   8   3        7.22        8.65      0.55 o 
   0   8   3        0.01        0.00      0.20 o 
   1   8   3        5.73        5.03      0.61 o 
   2   8   3        3.18        3.17      1.04 o 
   3   8   3       19.16       20.90      2.17 o 
   4   8   3        3.14        4.37      0.42 o 
   5   8   3        0.89        1.32      0.41 o 
  -3   9   3       10.29        8.50      0.65 o 
  -2   9   3        1.48        1.60      0.55 o 
  -1   9   3        0.24        0.54      0.30 o 
   0   9   3       44.58       38.92      0.95 o 
   1   9   3       24.83       22.70      0.92 o 
   2   9   3        0.32        0.00      0.63 o 
   3   9   3        1.01        0.16      0.82 o 
   4   9   3        0.96        1.32      0.94 o 
  -1  10   3        0.09        0.03      0.38 o 
   0  10   3        7.96        8.17      0.58 o 
   1  10   3        6.36        6.03      0.41 o 
   2  10   3        1.51        0.88      0.94 o 
  -2  -9   4        0.00        0.00      0.49 o 
  -1  -9   4        0.17        0.26      0.50 o 
   0  -9   4        4.01        4.21      0.72 o 
   1  -9   4        0.45        0.74      0.53 o 
  -3  -8   4        3.65        4.72      0.70 o 
  -2  -8   4        8.58        8.64      0.86 o 
  -1  -8   4       12.86       16.21      1.14 o 
   0  -8   4       17.08       12.59      0.99 o 
   1  -8   4        0.21        0.00      0.26 o 
   2  -8   4        0.63        0.00      0.33 o 
   3  -8   4        3.18        3.40      0.62 o 
  -4  -7   4        3.04        1.85      0.82 o 
  -3  -7   4        0.01        0.72      0.63 o 
  -2  -7   4       27.35       25.31      1.38 o 
  -1  -7   4        3.53        3.31      0.57 o 
   0  -7   4        0.06        0.16      0.28 o 
   1  -7   4        0.15        0.18      0.36 o 
   2  -7   4        2.88        2.66      0.43 o 
   3  -7   4       11.97       11.91      0.93 o 
   4  -7   4        0.01        0.33      0.62 o 
  -5  -6   4        3.52        3.08      0.97 o 
  -4  -6   4        5.42        4.27      1.04 o 
  -3  -6   4        9.96        9.42      1.10 o 
  -2  -6   4        0.68        0.94      0.32 o 
  -1  -6   4       17.89       18.19      0.63 o 
   0  -6   4        0.04        0.60      0.24 o 
   1  -6   4        0.16        0.00      0.32 o 
   2  -6   4        5.81        5.46      0.82 o 
   3  -6   4        0.02        0.00      0.52 o 
   4  -6   4        0.01        0.00      0.56 o 
   5  -6   4        4.99        6.15      1.60 o 
  -6  -5   4        1.10        1.50      0.49 o 
  -5  -5   4        2.31        1.35      0.52 o 
  -4  -5   4       14.80       15.61      0.88 o 
  -3  -5   4        5.44        7.32      0.95 o 
  -2  -5   4       10.60        9.66      0.79 o 
  -1  -5   4        1.64        1.31      0.43 o 
   0  -5   4       24.74       22.44      0.71 o 
   1  -5   4        0.24        0.08      0.21 o 
   2  -5   4        0.06        0.34      0.31 o 
   3  -5   4        0.04        0.07      0.29 o 
   4  -5   4        0.06        0.00      0.42 o 
   5  -5   4        6.94        6.66      0.83 o 
  -6  -4   4        0.91        1.83      0.49 o 
  -5  -4   4        0.35        0.00      0.35 o 
  -4  -4   4       15.40       13.10      0.60 o 
  -3  -4   4        0.13        0.00      0.21 o 
  -2  -4   4       36.99       33.29      0.75 o 
  -1  -4   4      164.85      165.69      2.88 o 
   0  -4   4       17.10       22.68      0.69 o 
   1  -4   4        7.75        6.25      0.37 o 
   2  -4   4       80.03       84.48      1.04 o 
   3  -4   4        8.32        8.51      0.58 o 
   4  -4   4        1.00        1.62      1.07 o 
   5  -4   4        0.27        1.03      0.56 o 
   6  -4   4        0.27        0.85      0.70 o 
  -6  -3   4        0.04        0.79      0.48 o 
  -5  -3   4        0.21        0.76      0.40 o 
  -4  -3   4       15.57       17.29      0.68 o 
  -3  -3   4        7.55        4.98      0.40 o 
  -2  -3   4      198.79      232.17      2.71 o 
  -1  -3   4      292.75      339.61      3.04 o 
   0  -3   4       34.23       23.75      0.51 o 
   1  -3   4      118.22      131.11      1.90 o 
   2  -3   4      133.15      115.58      1.37 o 
   3  -3   4       15.02       15.71      0.69 o 
   4  -3   4        0.63        1.33      0.38 o 
   5  -3   4        0.54        0.00      0.35 o 
   6  -3   4        0.03        0.15      0.63 o 
  -6  -2   4        0.35        0.80      0.53 o 
  -5  -2   4       32.17       31.96      1.14 o 
  -4  -2   4        3.73        2.64      0.34 o 
  -3  -2   4      143.32      172.95      1.84 o 
  -2  -2   4        0.09        0.27      0.16 o 
  -1  -2   4       63.98       54.26      0.76 o 
   0  -2   4       66.89       63.88      0.91 o 
   1  -2   4     1216.38     1335.63     10.48 o 
   2  -2   4     2509.33     2763.31     21.56 o 
   3  -2   4       90.94       94.88      1.24 o 
   4  -2   4        0.02        0.15      0.23 o 
   5  -2   4        0.00        0.01      0.37 o 
   6  -2   4        0.60        0.09      0.82 o 
  -7  -1   4        0.19        0.42      0.71 o 
  -6  -1   4        2.74        3.75      1.10 o 
  -5  -1   4       15.05       15.24      0.93 o 
  -4  -1   4       24.15       25.51      0.72 o 
  -3  -1   4       26.78       21.02      0.47 o 
  -2  -1   4      126.96      123.21      1.24 o 
  -1  -1   4        0.03        0.00      0.09 o 
   0  -1   4        0.28        1.52      0.13 o 
   1  -1   4      504.65      494.97      3.36 o 
   2  -1   4      647.30      641.19      4.60 o 
   3  -1   4       95.07       86.75      1.23 o 
   4  -1   4       28.09       40.36      0.78 o 
   5  -1   4       46.50       49.16      1.21 o 
   6  -1   4        1.45        1.97      0.68 o 
   7  -1   4        0.05        0.28      0.85 o 
  -7   0   4        0.09        0.50      0.91 o 
  -6   0   4        4.51        5.08      0.78 o 
  -5   0   4      142.06      155.67      2.73 o 
  -4   0   4      107.26      114.93      1.26 o 
  -3   0   4       42.79       49.62      0.69 o 
  -2   0   4      289.74      315.16      2.36 o 
  -1   0   4       18.19       17.22      0.32 o 
   0   0   4        0.48        0.30      0.10 o 
   1   0   4       55.60       45.63      0.49 o 
   2   0   4      334.37      325.31      2.64 o 
   3   0   4        1.37        1.78      0.18 o 
   4   0   4       68.40       60.09      0.83 o 
   5   0   4       84.26       83.57      1.35 o 
   6   0   4        0.21        0.35      0.53 o 
   7   0   4        0.39        0.00      0.56 o 
  -7   1   4        0.00        0.03      0.91 o 
  -6   1   4        1.45        3.23      0.88 o 
  -5   1   4      256.29      274.94      3.87 o 
  -4   1   4      109.07      111.22      1.45 o 
  -3   1   4      156.15      165.47      1.32 o 
  -2   1   4       68.43       83.27      0.85 o 
   0   1   4       81.88       79.96      0.60 o 
   1   1   4       73.79       61.86      0.49 o 
   2   1   4        4.34        5.66      0.19 o 
   3   1   4       57.08       59.64      0.62 o 
   4   1   4       29.47       29.80      0.59 o 
   5   1   4        0.67        0.40      0.25 o 
   6   1   4        0.54        0.09      0.40 o 
   7   1   4        7.85        7.09      0.86 o 
  -6   2   4        1.11        2.20      0.82 o 
  -5   2   4        8.61        8.24      0.89 o 
  -4   2   4        5.12        6.15      0.44 o 
  -3   2   4       25.51       36.60      0.61 o 
  -2   2   4     1300.15     1519.60      9.21 o 
  -1   2   4      344.13      361.44      2.48 o 
   0   2   4        3.13        1.86      0.12 o 
   1   2   4        5.17        6.28      0.17 o 
   2   2   4       24.99       31.37      0.35 o 
   3   2   4        4.33        5.44      0.21 o 
   4   2   4        0.01        0.18      0.14 o 
   5   2   4       25.53       24.23      0.75 o 
   6   2   4        0.31        0.21      0.40 o 
   7   2   4        0.00        0.64      0.56 o 
  -6   3   4        0.61        0.76      0.58 o 
  -5   3   4       14.84       16.46      0.90 o 
  -4   3   4        0.82        1.03      0.30 o 
  -3   3   4       14.35       13.98      0.56 o 
  -2   3   4      157.90      188.50      1.44 o 
  -1   3   4      310.45      382.66      2.65 o 
   0   3   4       55.10       61.05      0.70 o 
   1   3   4     1107.28     1133.68     11.21 o 
   2   3   4       52.47       60.09      0.93 o 
   3   3   4       69.50       64.00      0.71 o 
   4   3   4        7.83        9.25      0.36 o 
   5   3   4        1.53        1.56      0.25 o 
   6   3   4       12.34       11.27      0.72 o 
   7   3   4        2.99        3.27      0.45 o 
  -6   4   4        0.23        0.45      0.88 o 
  -5   4   4        0.03        0.00      0.39 o 
  -4   4   4        6.59        7.34      0.58 o 
  -3   4   4        9.77        8.28      0.33 o 
  -2   4   4       78.43       77.78      0.95 o 
  -1   4   4       80.90       92.56      0.95 o 
   0   4   4      128.27      134.98      1.70 o 
   1   4   4      310.67      375.14      3.94 o 
   2   4   4      282.34      312.10      3.37 o 
   3   4   4       36.44       40.24      0.81 o 
   4   4   4      110.03      107.63      1.54 o 
   5   4   4        8.47        8.89      0.99 o 
   6   4   4       10.08        9.45      0.73 o 
   7   4   4        0.01        0.22      0.38 o 
  -6   5   4        4.89        2.98      1.29 o 
  -5   5   4       13.36       12.95      1.59 o 
  -4   5   4        0.06        0.00      0.43 o 
  -3   5   4        0.34        0.92      0.24 o 
  -2   5   4       58.93       62.69      0.95 o 
  -1   5   4       17.99       18.06      0.37 o 
   0   5   4        0.01        0.00      0.13 o 
   1   5   4      123.05      134.57      2.00 o 
   2   5   4      107.68      125.89      1.78 o 
   3   5   4       60.22       57.48      0.96 o 
   4   5   4      179.20      183.87      3.02 o 
   5   5   4       17.95       19.20      1.15 o 
   6   5   4        0.69        0.06      0.48 o 
  -5   6   4        7.56        7.92      1.10 o 
  -4   6   4        0.73        1.44      0.49 o 
  -3   6   4        1.32        0.81      0.27 o 
  -2   6   4       15.47       15.73      0.53 o 
  -1   6   4       39.61       41.70      0.95 o 
   0   6   4        0.10        0.31      0.17 o 
   1   6   4        0.43        0.09      0.20 o 
   2   6   4       31.84       35.09      2.07 o 
   3   6   4        6.55        4.99      0.57 o 
   4   6   4        0.98        0.27      0.34 o 
   5   6   4        0.02        0.00      0.31 o 
   6   6   4        0.03        0.00      0.42 o 
  -5   7   4        0.01        0.80      0.73 o 
  -4   7   4        5.62        6.08      0.72 o 
  -3   7   4       92.23       95.41      1.51 o 
  -2   7   4      102.99      112.45      1.42 o 
  -1   7   4        0.37        1.06      0.66 o 
   0   7   4        0.66        0.64      0.27 o 
   1   7   4       10.18       12.18      1.04 o 
   2   7   4      117.39      126.13      4.52 o 
   3   7   4        5.34        5.46      1.19 o 
   4   7   4       24.74       29.87      1.18 o 
   5   7   4        5.95        6.87      0.62 o 
  -4   8   4        0.34        1.34      0.66 o 
  -3   8   4       30.76       32.50      0.86 o 
  -2   8   4       31.31       35.06      1.44 o 
  -1   8   4        9.90       10.93      0.82 o 
   0   8   4        3.37        3.00      0.35 o 
   1   8   4       42.60       42.00      0.97 o 
   2   8   4        4.57        3.95      1.07 o 
   3   8   4        0.00        0.00      0.69 o 
   4   8   4        1.24        0.92      0.30 o 
   5   8   4        0.13        0.00      0.33 o 
  -3   9   4        0.52        0.78      0.85 o 
  -2   9   4        0.56        0.93      0.58 o 
  -1   9   4        4.81        4.97      0.59 o 
   0   9   4        5.38        4.70      0.48 o 
   1   9   4        3.66        4.73      0.59 o 
   2   9   4        5.09        5.71      1.32 o 
   3   9   4        0.95        1.38      0.91 o 
   4   9   4        0.27        0.88      0.91 o 
  -1  10   4        0.03        0.57      0.41 o 
   0  10   4        1.15        0.41      0.32 o 
   1  10   4        0.82        0.57      0.25 o 
   2  10   4        0.03        1.10      1.00 o 
  -3  -8   5        0.36        0.66      0.54 o 
  -2  -8   5        0.44        0.67      0.52 o 
  -1  -8   5        4.68        6.24      0.82 o 
   0  -8   5        0.14        0.63      0.30 o 
   1  -8   5        1.04        1.40      0.36 o 
   2  -8   5        1.69        1.05      0.48 o 
  -4  -7   5        1.33        1.32      0.82 o 
  -3  -7   5        5.55        5.10      0.78 o 
  -2  -7   5        3.60        5.52      0.74 o 
  -1  -7   5        4.87        4.15      0.45 o 
   0  -7   5        8.59        8.96      0.63 o 
   1  -7   5        2.75        2.81      0.47 o 
   2  -7   5        9.23        9.17      1.37 o 
   3  -7   5        0.07        0.64      0.69 o 
   4  -7   5        0.38        0.11      0.67 o 
  -5  -6   5        3.00        3.30      1.16 o 
  -4  -6   5        0.50        0.47      0.94 o 
  -3  -6   5       35.59       32.35      1.11 o 
  -2  -6   5        0.01        0.13      0.31 o 
  -1  -6   5        7.48        7.20      0.58 o 
   0  -6   5        0.61        0.27      0.30 o 
   1  -6   5        0.85        1.54      0.42 o 
   2  -6   5        3.46        3.11      0.60 o 
   3  -6   5        0.41        0.34      0.52 o 
   4  -6   5        0.89        0.00      0.62 o 
  -5  -5   5        5.49        5.38      0.70 o 
  -4  -5   5       20.16       15.53      0.82 o 
  -3  -5   5        5.36        6.00      0.64 o 
  -2  -5   5        2.06        1.88      0.32 o 
  -1  -5   5       84.00       86.83      1.65 o 
   0  -5   5        2.84        3.06      0.36 o 
   1  -5   5        0.22        0.76      0.33 o 
   2  -5   5        1.25        1.22      0.40 o 
   3  -5   5        0.12        0.01      0.32 o 
   4  -5   5        1.72        1.65      0.58 o 
   5  -5   5        0.00        0.01      0.52 o 
  -6  -4   5        0.56        0.93      0.48 o 
  -5  -4   5        4.05        5.30      0.60 o 
  -4  -4   5       31.16       32.93      0.91 o 
  -3  -4   5        1.27        1.28      0.34 o 
  -2  -4   5        5.04        5.90      0.50 o 
  -1  -4   5      254.10      232.61      2.90 o 
   0  -4   5        2.44        3.28      0.34 o 
   1  -4   5        0.09        0.06      0.20 o 
   2  -4   5       41.38       44.82      0.97 o 
   3  -4   5        5.59        4.99      0.51 o 
   4  -4   5        6.98        6.90      0.75 o 
   5  -4   5        1.48        0.42      0.77 o 
   6  -4   5        1.73        0.80      0.66 o 
  -6  -3   5        0.06        0.23      0.55 o 
  -5  -3   5        3.70        4.03      0.58 o 
  -4  -3   5       39.71       39.32      1.01 o 
  -3  -3   5        0.62        1.66      0.27 o 
  -2  -3   5       15.59       19.34      0.66 o 
  -1  -3   5       15.82       11.05      0.46 o 
   0  -3   5        0.62        0.62      0.19 o 
   1  -3   5        0.80        2.67      0.23 o 
   2  -3   5      184.88      170.69      1.86 o 
   3  -3   5        5.52        7.28      0.52 o 
   4  -3   5        0.57        0.04      0.43 o 
   5  -3   5        0.76        0.00      0.34 o 
   6  -3   5        0.46        0.00      0.56 o 
  -6  -2   5        0.02        0.00      0.50 o 
  -5  -2   5        0.46        0.00      0.38 o 
  -4  -2   5        1.88        1.81      0.33 o 
  -3  -2   5       44.82       48.65      0.79 o 
  -2  -2   5       14.19       16.40      0.49 o 
  -1  -2   5      215.57      217.57      2.12 o 
   0  -2   5       17.29       13.78      0.39 o 
   1  -2   5      219.07      225.92      2.98 o 
   2  -2   5        0.36        0.03      0.19 o 
   3  -2   5        9.37       12.03      0.44 o 
   4  -2   5        1.56        1.07      0.41 o 
   5  -2   5        2.15        2.12      0.64 o 
   6  -2   5        0.37        0.41      0.82 o 
  -6  -1   5        0.36        0.11      0.75 o 
  -5  -1   5       90.88       94.24      2.03 o 
  -4  -1   5      276.75      281.59      3.42 o 
  -3  -1   5        1.31        2.09      0.23 o 
  -2  -1   5        2.60        2.47      0.23 o 
  -1  -1   5        2.81        0.77      0.19 o 
   0  -1   5        7.22        7.38      0.30 o 
   1  -1   5      470.82      455.46      3.16 o 
   2  -1   5      141.25      147.03      1.34 o 
   3  -1   5       27.76       22.43      0.66 o 
   4  -1   5        0.24        0.00      0.22 o 
   5  -1   5        0.77        0.24      0.29 o 
   6  -1   5        4.76        4.43      1.07 o 
   7  -1   5        0.57        0.00      0.85 o 
  -6   0   5        1.16        2.26      0.91 o 
  -5   0   5       74.47       82.89      2.25 o 
  -4   0   5       61.77       59.41      1.50 o 
  -3   0   5        2.82        3.55      0.33 o 
  -2   0   5       44.38       40.10      0.59 o 
  -1   0   5       42.63       51.66      0.62 o 
   1   0   5       41.30       32.90      0.55 o 
   2   0   5       22.37       32.33      0.59 o 
   3   0   5        0.79        0.03      0.15 o 
   4   0   5       13.37       11.84      0.49 o 
   5   0   5       24.45       26.20      0.82 o 
   6   0   5        4.09        3.95      0.68 o 
   7   0   5        0.67        0.80      0.65 o 
  -6   1   5       10.10       12.90      1.48 o 
  -5   1   5        2.64        2.99      0.86 o 
  -4   1   5        0.09        0.33      0.26 o 
  -3   1   5       13.39       12.65      0.46 o 
  -2   1   5       41.54       65.17      0.71 o 
  -1   1   5      239.95      285.41      2.19 o 
   0   1   5       73.42       72.87      0.60 o 
   1   1   5        0.71        0.36      0.10 o 
   2   1   5       31.22       38.51      0.42 o 
   3   1   5       22.75       28.83      0.50 o 
   4   1   5        7.30        6.86      0.36 o 
   5   1   5        0.16        0.42      0.28 o 
   6   1   5        0.15        0.27      0.43 o 
   7   1   5        0.25        0.32      0.61 o 
  -6   2   5        6.03        4.74      1.07 o 
  -5   2   5        6.03        7.79      0.78 o 
  -4   2   5        9.12        9.85      0.45 o 
  -3   2   5      159.71      164.64      1.38 o 
  -2   2   5        3.63        6.11      0.24 o 
  -1   2   5       23.51       22.73      0.39 o 
   0   2   5        1.37        0.36      0.10 o 
   1   2   5       42.99       35.11      0.41 o 
   2   2   5        2.11        5.36      0.20 o 
   3   2   5       36.08       27.47      0.47 o 
   4   2   5       17.70       12.34      0.42 o 
   5   2   5       43.60       43.65      0.97 o 
   6   2   5        0.18        0.00      0.33 o 
   7   2   5        0.02        0.00      0.51 o 
  -6   3   5        0.28        0.00      0.60 o 
  -5   3   5        2.34        2.13      0.55 o 
  -4   3   5       36.70       36.32      1.10 o 
  -3   3   5        6.15        8.07      0.35 o 
  -2   3   5        0.54        0.29      0.13 o 
  -1   3   5        5.17        1.93      0.20 o 
   0   3   5      396.90      430.51      3.06 o 
   1   3   5      306.11      335.59      2.82 o 
   2   3   5      370.03      359.04      2.61 o 
   3   3   5        0.18        0.39      0.11 o 
   4   3   5        0.31        0.66      0.17 o 
   5   3   5        1.51        1.58      0.27 o 
   6   3   5        3.05        3.92      0.44 o 
   7   3   5        0.12        0.00      0.35 o 
  -6   4   5        1.15        0.79      0.60 o 
  -5   4   5        7.03        9.02      0.92 o 
  -4   4   5       27.26       25.19      0.74 o 
  -3   4   5       32.54       31.59      0.70 o 
  -2   4   5       13.73       16.74      0.49 o 
  -1   4   5        3.96        1.59      0.15 o 
   0   4   5        0.00        0.23      0.09 o 
   1   4   5       29.59       46.34      0.82 o 
   2   4   5       43.45       71.84      1.10 o 
   3   4   5       42.95       41.49      0.85 o 
   4   4   5       35.56       32.97      0.64 o 
   5   4   5      142.68      134.21      2.25 o 
   6   4   5        5.66        5.46      0.73 o 
  -5   5   5        0.37        0.32      1.10 o 
  -4   5   5        4.85        3.95      0.62 o 
  -3   5   5        1.97        2.94      0.31 o 
  -2   5   5       49.74       48.59      0.77 o 
  -1   5   5       16.61       18.56      0.41 o 
   0   5   5       74.02       88.71      1.36 o 
   1   5   5        0.13        0.42      0.25 o 
   2   5   5        8.09        8.40      0.35 o 
   3   5   5       31.22       31.86      0.73 o 
   4   5   5      227.22      225.90      3.33 o 
   5   5   5      161.87      158.63      4.80 o 
   6   5   5        3.93        2.31      0.63 o 
  -5   6   5        5.75        6.44      1.01 o 
  -4   6   5        2.12        2.07      0.54 o 
  -3   6   5        1.28        0.90      0.31 o 
  -2   6   5        3.73        2.65      0.32 o 
  -1   6   5       51.82       45.85      0.85 o 
   0   6   5        3.80        3.12      0.31 o 
   1   6   5      144.33      140.56      2.51 o 
   2   6   5       36.33       30.14      0.64 o 
   3   6   5        2.91        2.45      0.32 o 
   4   6   5       28.81       30.11      0.96 o 
   5   6   5        5.07        4.98      0.79 o 
   6   6   5        1.39        1.88      0.59 o 
  -4   7   5        2.72        2.60      0.59 o 
  -3   7   5        9.47        9.85      0.58 o 
  -2   7   5       94.84       90.49      1.32 o 
  -1   7   5       29.26       32.07      0.92 o 
   0   7   5       12.23       16.35      0.61 o 
   1   7   5        0.63        0.85      0.33 o 
   2   7   5        4.65        6.78      1.32 o 
   3   7   5        4.11        4.29      0.34 o 
   4   7   5       14.27       16.29      0.71 o 
   5   7   5        1.57        1.76      1.19 o 
  -4   8   5        1.48        0.76      0.51 o 
  -3   8   5        2.00        2.01      0.39 o 
  -2   8   5       24.56       24.05      1.07 o 
  -1   8   5        4.04        3.20      0.40 o 
   0   8   5        0.93        0.65      0.27 o 
   1   8   5       88.41       81.00      1.30 o 
   2   8   5       25.07       23.16      2.29 o 
   3   8   5        0.07        0.25      0.75 o 
   4   8   5        0.48        0.34      0.49 o 
   5   8   5        0.41        0.34      0.46 o 
  -2   9   5        0.02        0.00      0.39 o 
  -1   9   5        0.54        0.33      0.42 o 
   0   9   5        0.00        0.06      0.25 o 
   1   9   5       13.30       11.90      0.53 o 
   2   9   5        4.71        3.17      1.04 o 
   3   9   5        2.79        3.61      1.22 o 
   4   9   5        4.51        6.18      1.48 o 
  -1  10   5        0.61        0.88      0.58 o 
   0  10   5        3.94        5.16      0.57 o 
   1  10   5        0.59        0.36      0.25 o 
   2  10   5        0.22        0.66      0.94 o 
  -2  -8   6        0.29        0.00      0.71 o 
  -1  -8   6        5.12        4.56      1.33 o 
   0  -8   6        1.90        1.72      0.46 o 
   1  -8   6        0.33        0.00      0.40 o 
  -3  -7   6        1.89        1.34      0.42 o 
  -2  -7   6        1.54        2.14      0.43 o 
  -1  -7   6        0.22        0.62      0.40 o 
   0  -7   6        2.29        2.49      0.49 o 
   1  -7   6        0.00        0.23      0.38 o 
   2  -7   6        0.31        0.60      1.13 o 
   3  -7   6        1.19        0.97      0.97 o 
  -4  -6   6        1.46        1.00      0.49 o 
  -3  -6   6        8.81        6.12      1.07 o 
  -2  -6   6        0.01        0.00      0.37 o 
  -1  -6   6        1.22        0.58      0.41 o 
   0  -6   6        0.55        0.47      0.36 o 
   1  -6   6        3.07        2.46      0.48 o 
   2  -6   6        0.00        0.00      0.56 o 
   3  -6   6        0.11        1.13      0.85 o 
   4  -6   6        0.01        0.00      0.94 o 
  -5  -5   6        1.20        1.23      0.63 o 
  -4  -5   6        0.00        0.49      0.36 o 
  -3  -5   6        8.85        7.26      0.72 o 
  -2  -5   6        0.87        0.57      0.36 o 
  -1  -5   6        7.73        5.67      0.57 o 
   0  -5   6       21.05       17.38      2.43 o 
   1  -5   6        2.76        3.41      0.59 o 
   2  -5   6        1.25        1.26      0.54 o 
   3  -5   6        7.16        8.05      0.65 o 
   4  -5   6        2.18        0.93      0.57 o 
   5  -5   6        0.14        0.41      1.00 o 
  -5  -4   6        0.10        0.00      0.42 o 
  -4  -4   6        0.18        0.46      0.38 o 
  -3  -4   6        7.76        5.81      0.53 o 
  -2  -4   6        1.94        1.14      0.36 o 
  -1  -4   6       79.09       92.61      1.59 o 
   0  -4   6       62.48       62.32      1.27 o 
   1  -4   6       10.02        5.43      0.54 o 
   2  -4   6       14.27       16.51      1.03 o 
   3  -4   6       24.19       27.10      1.02 o 
   4  -4   6        2.14        2.13      0.59 o 
   5  -4   6        0.33        0.37      0.66 o 
  -6  -3   6        5.57        7.56      1.73 o 
  -5  -3   6        1.90        1.54      0.54 o 
  -4  -3   6       22.45       20.33      0.85 o 
  -3  -3   6        0.70        0.25      0.29 o 
  -2  -3   6       89.66       94.02      1.56 o 
  -1  -3   6        2.41        3.17      0.30 o 
   0  -3   6       28.71       37.00      0.75 o 
   1  -3   6        9.17       10.80      0.42 o 
   2  -3   6      215.44      250.64      3.58 o 
   3  -3   6      346.71      351.90      4.82 o 
   4  -3   6        7.66        9.08      0.87 o 
   5  -3   6        0.24        0.27      1.05 o 
   6  -3   6        0.47        0.06      0.88 o 
  -6  -2   6        0.07        0.57      0.56 o 
  -5  -2   6        3.22        2.86      0.66 o 
  -4  -2   6       14.90       15.32      0.91 o 
  -3  -2   6       28.28       26.22      0.82 o 
  -2  -2   6        0.17        0.11      0.21 o 
  -1  -2   6       37.56       37.41      0.67 o 
   0  -2   6        3.48        0.47      0.20 o 
   1  -2   6        0.05        0.85      0.21 o 
   2  -2   6      195.99      180.07      1.69 o 
   3  -2   6      131.99      126.04      1.74 o 
   4  -2   6       11.31       10.50      0.96 o 
   5  -2   6        5.07        6.11      1.21 o 
   6  -2   6        9.20        8.29      1.32 o 
  -6  -1   6        0.20        0.76      0.64 o 
  -5  -1   6        6.93        8.34      0.90 o 
  -4  -1   6      115.63      124.26      2.38 o 
  -3  -1   6       74.13       80.77      1.10 o 
  -2  -1   6       49.30       55.95      0.90 o 
  -1  -1   6       96.48      120.18      1.31 o 
   0  -1   6       11.41        9.86      0.30 o 
   1  -1   6        1.12        0.29      0.15 o 
   2  -1   6        0.50        1.50      0.23 o 
   3  -1   6       21.61       20.20      0.58 o 
   4  -1   6        1.76        1.35      0.27 o 
   5  -1   6       16.78       13.84      0.74 o 
   6  -1   6       12.20       11.71      1.48 o 
  -6   0   6        0.14        0.31      0.78 o 
  -5   0   6        4.41        3.88      0.70 o 
  -4   0   6      336.06      344.06      4.80 o 
  -3   0   6       82.81       86.50      1.23 o 
  -2   0   6      128.33      131.83      1.17 o 
   0   0   6       27.66       41.52      0.52 o 
   1   0   6        6.40       14.12      0.54 o 
   2   0   6       47.98       38.57      0.70 o 
   3   0   6        5.46        3.53      0.27 o 
   4   0   6       14.90       19.89      0.60 o 
   5   0   6        8.45        9.49      0.77 o 
   6   0   6        0.26        0.63      0.59 o 
  -6   1   6        0.74        0.00      0.75 o 
  -5   1   6        1.95        1.54      0.82 o 
  -4   1   6       32.86       30.36      1.02 o 
  -3   1   6        3.91        4.90      0.31 o 
  -2   1   6       37.20       49.12      0.72 o 
  -1   1   6      876.07     1029.19      8.86 o 
   0   1   6      143.05      157.96      1.22 o 
   1   1   6        0.07        0.20      0.11 o 
   2   1   6       32.09       24.26      0.42 o 
   3   1   6        0.30        1.00      0.17 o 
   4   1   6        5.86        6.48      0.38 o 
   5   1   6        0.30        0.00      0.25 o 
   6   1   6        5.42        4.44      0.72 o 
   7   1   6        0.06        0.00      0.54 o 
  -6   2   6        0.40        0.41      0.82 o 
  -5   2   6        4.39        5.43      1.22 o 
  -4   2   6       25.12       26.12      0.77 o 
  -3   2   6        1.33        1.26      0.21 o 
  -2   2   6       26.81       23.14      0.45 o 
  -1   2   6      258.78      300.44      2.06 o 
   0   2   6      121.04      144.33      1.09 o 
   1   2   6       19.71       27.88      0.40 o 
   2   2   6      468.05      506.51      3.51 o 
   3   2   6        8.92       10.98      0.40 o 
   4   2   6       17.65       16.45      0.48 o 
   5   2   6        1.72        3.26      0.36 o 
   6   2   6        0.25        0.77      0.43 o 
   7   2   6        1.63        1.42      0.63 o 
  -6   3   6        0.00        0.06      0.69 o 
  -5   3   6        1.04        0.88      0.63 o 
  -4   3   6        2.20        0.91      0.40 o 
  -3   3   6       19.31       21.95      0.58 o 
  -2   3   6       19.22       14.35      0.59 o 
  -1   3   6       36.74       45.32      0.62 o 
   0   3   6       22.41       41.07      0.53 o 
   1   3   6      181.16      182.12      1.40 o 
   2   3   6      152.03      169.53      1.33 o 
   3   3   6       98.43       97.54      0.98 o 
   4   3   6        8.47        9.81      0.40 o 
   5   3   6       51.02       54.48      1.02 o 
   6   3   6        2.21        2.45      0.35 o 
  -6   4   6        0.00        0.78      0.82 o 
  -5   4   6       19.82       15.82      1.32 o 
  -4   4   6       25.37       23.60      0.93 o 
  -3   4   6        0.61        0.24      0.21 o 
  -2   4   6        7.24        6.28      0.36 o 
  -1   4   6      160.27      174.12      1.62 o 
   0   4   6        2.56        7.96      0.24 o 
   1   4   6        1.03        1.26      0.18 o 
   2   4   6       84.27       92.59      1.64 o 
   3   4   6       14.37       16.56      0.53 o 
   4   4   6       65.15       59.77      1.28 o 
   5   4   6      105.37      114.23      2.12 o 
   6   4   6        6.64        9.92      0.83 o 
  -5   5   6       13.66        9.43      1.17 o 
  -4   5   6       17.87       15.14      1.90 o 
  -3   5   6        0.61        0.06      0.24 o 
  -2   5   6        0.80        0.12      0.19 o 
  -1   5   6        3.11        5.08      0.24 o 
   0   5   6       40.65       38.51      0.73 o 
   1   5   6       13.64       10.10      0.52 o 
   2   5   6        0.02        0.54      0.19 o 
   3   5   6        9.57       10.20      0.59 o 
   4   5   6       12.17       12.88      0.77 o 
   5   5   6        0.61        0.72      0.61 o 
   6   5   6        0.07        0.00      0.51 o 
  -5   6   6        1.22        2.70      1.71 o 
  -4   6   6        0.07        1.15      0.52 o 
  -3   6   6       22.12       23.42      0.79 o 
  -2   6   6      249.61      244.04      2.46 o 
  -1   6   6      195.02      201.12      2.41 o 
   0   6   6        8.43       10.19      0.61 o 
   1   6   6        1.30        0.68      0.25 o 
   2   6   6       20.19       21.95      1.05 o 
   3   6   6       83.43       86.76      1.61 o 
   4   6   6        0.88        1.35      0.36 o 
   5   6   6       22.49       27.43      1.32 o 
   6   6   6        2.39        2.68      0.66 o 
  -4   7   6        0.86        0.17      0.47 o 
  -3   7   6        4.15        4.56      0.44 o 
  -2   7   6       82.35       87.42      1.33 o 
  -1   7   6       77.66       85.73      1.61 o 
   0   7   6       12.38       12.62      0.61 o 
   1   7   6        2.09        1.31      0.28 o 
   2   7   6       43.30       41.96      0.96 o 
   3   7   6        4.49        4.15      0.53 o 
   4   7   6        0.77        1.19      0.34 o 
   5   7   6        0.66        0.68      0.48 o 
  -3   8   6        0.53        0.51      0.33 o 
  -2   8   6        3.04        3.60      0.56 o 
  -1   8   6        0.64        0.50      0.31 o 
   0   8   6       23.64       24.39      1.03 o 
   1   8   6       17.49       13.65      1.02 o 
   2   8   6       10.83       11.33      0.69 o 
   3   8   6        3.59        4.19      0.61 o 
   4   8   6        0.78        0.89      0.31 o 
  -2   9   6        0.69        0.73      0.45 o 
  -1   9   6        3.66        3.60      0.56 o 
   0   9   6        0.88        0.93      0.31 o 
   1   9   6        2.74        2.18      0.35 o 
   2   9   6        0.77        0.63      0.85 o 
   3   9   6        0.00        0.88      0.85 o 
   0  10   6        1.09        1.79      0.38 o 
   1  10   6        0.14        0.00      0.28 o 
  -3  -7   7        0.98        0.42      0.40 o 
  -2  -7   7       11.24       11.10      0.77 o 
  -1  -7   7        0.01        0.40      0.43 o 
   0  -7   7        2.02        2.08      0.52 o 
   1  -7   7        0.01        0.00      0.48 o 
   2  -7   7        0.59        0.06      0.88 o 
  -4  -6   7        3.92        3.22      0.66 o 
  -3  -6   7        8.89       11.53      1.06 o 
  -2  -6   7        1.83        3.69      1.12 o 
  -1  -6   7        0.03        0.00      0.37 o 
   0  -6   7       19.50       17.83      1.31 o 
   1  -6   7        0.83        0.00      0.47 o 
   2  -6   7        0.05        0.52      0.57 o 
   3  -6   7        0.10        0.82      0.94 o 
   4  -6   7        0.01        0.00      1.04 o 
  -4  -5   7        5.87        6.42      0.65 o 
  -3  -5   7        9.39       10.53      0.93 o 
  -2  -5   7        0.12        0.64      0.39 o 
  -1  -5   7        8.77        9.10      0.73 o 
   0  -5   7       72.18       74.74      1.73 o 
   1  -5   7        0.85        0.00      0.41 o 
   2  -5   7        0.01        1.44      0.77 o 
   3  -5   7        6.27        4.86      0.64 o 
   4  -5   7        1.54        1.46      1.13 o 
  -5  -4   7        0.05        0.00      0.48 o 
  -4  -4   7        2.79        3.47      0.66 o 
  -3  -4   7       15.35       17.25      1.87 o 
  -2  -4   7        0.01        0.36      0.30 o 
  -1  -4   7        3.27        3.80      0.53 o 
   0  -4   7        0.41        0.09      0.34 o 
   1  -4   7        1.23        2.36      0.52 o 
   2  -4   7        1.56        1.51      0.39 o 
   3  -4   7       36.96       34.33      1.91 o 
   4  -4   7        1.00        1.68      0.75 o 
   5  -4   7        0.00        0.35      0.61 o 
  -5  -3   7        0.11        0.50      0.56 o 
  -4  -3   7        0.91        2.06      0.50 o 
  -3  -3   7        0.70        0.91      0.58 o 
  -2  -3   7       18.21       22.62      0.91 o 
  -1  -3   7        0.02        0.62      0.28 o 
   0  -3   7       33.26       41.41      1.03 o 
   1  -3   7        6.89        7.77      0.61 o 
   2  -3   7       50.13       50.86      1.99 o 
   3  -3   7        0.47        0.87      0.55 o 
   4  -3   7        2.30        2.03      0.67 o 
   5  -3   7        0.20        0.48      0.62 o 
  -6  -2   7        1.72        0.72      0.62 o 
  -5  -2   7        1.13        0.68      1.60 o 
  -4  -2   7       95.90      100.01      2.15 o 
  -3  -2   7      144.65      142.70      4.02 o 
  -2  -2   7        0.32        0.04      0.26 o 
  -1  -2   7        1.09        0.71      0.20 o 
   0  -2   7        0.51        0.56      0.20 o 
   1  -2   7       14.20       13.69      0.51 o 
   2  -2   7       59.75       55.15      0.95 o 
   3  -2   7       30.96       30.67      1.03 o 
   4  -2   7        2.95        1.19      0.53 o 
   5  -2   7        0.00        0.00      0.55 o 
   6  -2   7        0.44        0.91      0.88 o 
  -6  -1   7        0.29        1.54      0.94 o 
  -5  -1   7        3.27        3.19      0.66 o 
  -4  -1   7      123.29      131.01      2.88 o 
  -3  -1   7       44.57       46.03      1.64 o 
  -2  -1   7        5.49        5.10      0.34 o 
  -1  -1   7       24.30       22.37      0.55 o 
   0  -1   7       22.71       22.48      0.53 o 
   1  -1   7        3.89        4.69      0.24 o 
   2  -1   7        6.82        6.18      0.37 o 
   3  -1   7       10.05       12.22      0.63 o 
   4  -1   7        0.00        0.51      0.38 o 
   5  -1   7        1.99        1.28      0.72 o 
   6  -1   7        5.61        5.40      1.16 o 
  -6   0   7        0.02        0.09      0.75 o 
  -5   0   7       13.56       13.75      1.51 o 
  -4   0   7        1.61        0.55      0.53 o 
  -3   0   7        2.43        3.03      0.39 o 
  -2   0   7        2.45        2.55      0.23 o 
  -1   0   7       42.50       58.72      1.19 o 
   0   0   7       43.33       55.10      0.73 o 
   1   0   7        0.00        0.63      0.15 o 
   2   0   7        0.33        0.00      0.18 o 
   3   0   7        1.66        3.45      0.31 o 
   4   0   7        4.09        6.30      0.53 o 
   5   0   7        1.01        0.86      0.39 o 
   6   0   7        0.38        0.01      0.78 o 
  -6   1   7        0.36        1.38      0.94 o 
  -5   1   7       12.81        9.63      1.35 o 
  -4   1   7       14.82       15.95      1.02 o 
  -3   1   7       23.85       28.69      0.76 o 
  -2   1   7      134.85      134.21      1.37 o 
  -1   1   7        2.90        5.55      0.28 o 
   0   1   7       12.28       14.58      0.33 o 
   1   1   7        4.53        4.16      0.21 o 
   2   1   7       11.73        5.88      0.27 o 
   3   1   7        0.24        0.16      0.14 o 
   4   1   7        8.75        6.38      0.52 o 
   5   1   7        1.76        1.40      0.53 o 
   6   1   7        7.12        7.63      0.90 o 
  -6   2   7        0.01        0.85      0.82 o 
  -5   2   7        0.42        0.13      0.46 o 
  -4   2   7        5.10        5.47      0.80 o 
  -3   2   7       54.79       56.81      1.30 o 
  -2   2   7       21.84       29.38      0.53 o 
  -1   2   7        0.78        0.34      0.13 o 
   0   2   7        5.08        4.98      0.19 o 
   1   2   7       57.97       54.18      0.60 o 
   2   2   7       91.12       87.95      0.96 o 
   3   2   7       51.47       48.80      0.75 o 
   4   2   7        0.06        0.00      0.22 o 
   5   2   7        0.04        0.17      0.28 o 
   6   2   7        0.28        0.00      0.41 o 
  -6   3   7        0.00        1.69      0.88 o 
  -5   3   7        0.92        0.94      0.66 o 
  -4   3   7        9.85       11.17      1.12 o 
  -3   3   7       60.68       62.60      1.10 o 
  -2   3   7       36.45       34.51      0.60 o 
  -1   3   7        5.17        9.95      0.25 o 
   0   3   7        2.23        1.79      0.18 o 
   1   3   7        0.91        0.73      0.14 o 
   2   3   7       40.54       43.71      0.60 o 
   3   3   7       46.11       47.57      0.70 o 
   4   3   7       11.41       11.95      0.51 o 
   5   3   7       12.51       13.84      0.59 o 
   6   3   7       34.23       34.51      0.88 o 
  -5   4   7        1.20        0.78      0.69 o 
  -4   4   7        2.10        2.40      0.54 o 
  -3   4   7       15.40       19.85      0.61 o 
  -2   4   7        4.26        3.42      0.31 o 
  -1   4   7       49.29       43.12      0.64 o 
   0   4   7       71.90       82.19      0.86 o 
   1   4   7       49.79       50.42      0.58 o 
   2   4   7        0.12        0.56      0.16 o 
   3   4   7        0.40        0.90      0.25 o 
   4   4   7       10.16       10.96      0.62 o 
   5   4   7       97.89      103.65      2.04 o 
   6   4   7       54.61       55.88      1.81 o 
  -4   5   7       14.27       12.46      1.54 o 
  -3   5   7        2.77        3.09      0.47 o 
  -2   5   7        1.98        2.15      0.32 o 
  -1   5   7        0.05        0.14      0.18 o 
   0   5   7       36.25       31.01      0.52 o 
   1   5   7        0.42        0.17      0.19 o 
   2   5   7       94.59       83.79      1.61 o 
   3   5   7        8.65        7.15      0.55 o 
   4   5   7        1.23        0.76      0.37 o 
   5   5   7       16.86       17.97      1.29 o 
   6   5   7        5.24        5.01      0.81 o 
  -4   6   7        1.29        0.22      0.97 o 
  -3   6   7        8.16        8.84      0.62 o 
  -2   6   7       17.46       19.37      0.67 o 
  -1   6   7      135.79      127.16      1.30 o 
   0   6   7       12.80       14.60      0.81 o 
   1   6   7       10.26       13.41      0.64 o 
   2   6   7        2.70        2.84      0.41 o 
   3   6   7        0.93        1.70      0.36 o 
   4   6   7        0.37        0.25      0.33 o 
   5   6   7        4.87        5.18      0.79 o 
  -4   7   7        0.07        0.00      0.44 o 
  -3   7   7        5.57        4.13      0.44 o 
  -2   7   7        1.75        1.78      0.30 o 
  -1   7   7       47.40       49.15      1.55 o 
   0   7   7        8.49        8.09      1.00 o 
   1   7   7        3.06        2.37      0.38 o 
   2   7   7       84.74       88.17      1.70 o 
   3   7   7       12.45       13.17      0.69 o 
   4   7   7        0.00        0.26      0.67 o 
   5   7   7        0.25        0.68      0.48 o 
  -3   8   7        0.13        0.16      0.62 o 
  -2   8   7        0.53        0.01      0.38 o 
  -1   8   7        0.33        0.94      0.52 o 
   0   8   7        0.80        0.66      0.34 o 
   1   8   7        0.18        0.84      0.31 o 
   2   8   7       18.24       15.02      0.77 o 
   3   8   7        1.35        1.26      0.31 o 
   4   8   7        1.66        1.25      0.36 o 
  -2   9   7        0.59        0.73      0.49 o 
  -1   9   7        0.52        0.44      0.58 o 
   0   9   7        0.42        1.19      0.58 o 
   1   9   7        5.64        6.82      0.57 o 
   2   9   7        1.47        1.76      0.29 o 
   3   9   7        0.14        0.11      0.35 o 
  -1  -7   8        0.16        0.59      0.63 o 
   0  -7   8        0.03        0.11      0.59 o 
   1  -7   8        0.15        1.57      0.91 o 
  -3  -6   8        0.11        0.00      0.53 o 
  -2  -6   8        3.39        3.24      1.04 o 
  -1  -6   8        0.25        0.00      0.52 o 
   0  -6   8        0.34        0.87      0.63 o 
   1  -6   8        1.92        0.89      0.64 o 
   2  -6   8        0.34        0.97      1.00 o 
   3  -6   8        0.16        0.85      1.04 o 
  -4  -5   8        0.10        0.18      0.48 o 
  -3  -5   8        0.04        0.00      0.50 o 
  -2  -5   8        0.60        1.17      0.61 o 
  -1  -5   8        2.67        1.56      0.62 o 
   0  -5   8       18.90       25.61      1.38 o 
   1  -5   8        9.48        9.78      1.55 o 
   2  -5   8        0.48        0.00      0.82 o 
   3  -5   8        1.15        1.52      0.59 o 
   4  -5   8        4.76        5.48      1.37 o 
  -4  -4   8        1.84        0.94      0.72 o 
  -3  -4   8        8.58        9.19      0.99 o 
  -2  -4   8        0.04        0.00      0.33 o 
  -1  -4   8       28.03       28.47      1.42 o 
   0  -4   8        4.65        4.79      0.80 o 
   1  -4   8        8.13        8.61      0.88 o 
   2  -4   8        1.15        0.00      0.49 o 
   3  -4   8       36.30       32.67      1.41 o 
   4  -4   8       45.24       47.74      1.81 o 
   5  -4   8        0.55        1.20      0.69 o 
  -5  -3   8        0.11        0.00      0.50 o 
  -4  -3   8        0.68        1.07      0.62 o 
  -3  -3   8        9.50        8.38      1.91 o 
  -2  -3   8       10.54        9.78      0.72 o 
  -1  -3   8        0.36        0.24      0.35 o 
   0  -3   8        4.34        6.06      0.74 o 
   1  -3   8        0.78        0.00      0.32 o 
   2  -3   8        0.20        0.00      0.44 o 
   3  -3   8       50.34       52.06      1.72 o 
   4  -3   8       22.77       16.80      1.22 o 
   5  -3   8        1.06        1.71      1.15 o 
  -5  -2   8        0.19        0.11      0.52 o 
  -4  -2   8        4.93        5.58      0.86 o 
  -3  -2   8       58.12       65.49      3.80 o 
  -2  -2   8       34.41       35.79      1.44 o 
  -1  -2   8       21.91       19.79      0.88 o 
   0  -2   8       13.21       20.48      0.78 o 
   1  -2   8        4.14        3.74      0.44 o 
   2  -2   8        1.97        1.40      0.37 o 
   3  -2   8        0.18        0.00      0.43 o 
   4  -2   8        0.52        0.25      0.54 o 
   5  -2   8        0.89        0.97      0.82 o 
  -5  -1   8        1.37        1.73      0.91 o 
  -4  -1   8        9.47        8.83      1.40 o 
  -3  -1   8      222.77      228.94      3.64 o 
  -2  -1   8       31.71       34.52      2.79 o 
  -1  -1   8       21.17       27.08      0.76 o 
   0  -1   8        0.29        0.83      0.19 o 
   1  -1   8       14.10       11.77      1.11 o 
   2  -1   8        1.28        3.67      0.37 o 
   3  -1   8       16.89       18.63      0.78 o 
   4  -1   8        0.49        0.00      0.37 o 
   5  -1   8        5.50        4.55      1.07 o 
   6  -1   8        1.93        2.26      1.00 o 
  -5   0   8        1.75        1.66      0.94 o 
  -4   0   8        3.83        2.76      0.91 o 
  -3   0   8       41.46       35.54      1.39 o 
  -2   0   8        0.55        1.61      0.30 o 
  -1   0   8       33.94       33.65      0.65 o 
   0   0   8      233.11      299.34      2.49 o 
   1   0   8       20.49       30.54      0.54 o 
   2   0   8        1.30        0.03      0.17 o 
   3   0   8        5.51        3.19      0.40 o 
   4   0   8        0.01        0.43      0.36 o 
   5   0   8        2.87        2.52      0.49 o 
   6   0   8        0.31        0.05      0.57 o 
  -5   1   8        0.03        0.00      0.66 o 
  -4   1   8       11.60       14.53      1.44 o 
  -3   1   8       21.63       15.42      1.55 o 
  -2   1   8        2.08        2.78      0.38 o 
  -1   1   8        1.74        1.77      0.22 o 
   0   1   8      139.59      137.91      1.26 o 
   1   1   8       15.36       15.73      0.38 o 
   2   1   8       17.84       16.80      0.40 o 
   3   1   8      123.68      137.85      1.53 o 
   4   1   8        1.90        3.20      0.38 o 
   5   1   8        2.50        1.75      0.42 o 
   6   1   8        0.35        0.60      0.69 o 
  -5   2   8        0.11        0.06      0.63 o 
  -4   2   8        2.42        1.66      0.42 o 
  -3   2   8        5.54        3.45      0.42 o 
  -2   2   8       25.75       25.87      0.74 o 
  -1   2   8        8.75        9.07      0.31 o 
   0   2   8       12.56       12.84      0.31 o 
   1   2   8        0.05        0.09      0.12 o 
   2   2   8       61.81       73.92      0.91 o 
   3   2   8       45.45       51.21      0.82 o 
   4   2   8       19.15       18.98      0.95 o 
   5   2   8        2.15        2.90      0.38 o 
   6   2   8       17.01       19.13      1.06 o 
  -5   3   8        0.06        0.06      0.69 o 
  -4   3   8       41.93       40.37      1.51 o 
  -3   3   8       24.42       22.07      0.74 o 
  -2   3   8        1.33        1.21      0.24 o 
  -1   3   8       27.65       33.00      0.53 o 
   0   3   8      100.57       98.57      1.05 o 
   1   3   8        0.01        0.22      0.15 o 
   2   3   8        0.48        0.41      0.17 o 
   3   3   8       14.66       18.13      0.51 o 
   4   3   8        0.04        0.00      0.24 o 
   5   3   8       33.83       32.97      1.20 o 
   6   3   8       35.03       41.11      0.99 o 
  -5   4   8        0.38        0.38      0.63 o 
  -4   4   8       26.36       19.21      0.99 o 
  -3   4   8       22.79       19.64      0.78 o 
  -2   4   8        0.02        0.00      0.25 o 
  -1   4   8        1.84        1.18      0.20 o 
   0   4   8        0.01        0.64      0.17 o 
   1   4   8        9.43       13.32      0.36 o 
   2   4   8       10.70        6.78      0.28 o 
   3   4   8        0.10        0.43      0.22 o 
   4   4   8        0.14        0.00      0.26 o 
   5   4   8        9.60        8.56      0.55 o 
   6   4   8        0.04        0.58      0.48 o 
  -4   5   8        0.49        0.35      0.69 o 
  -3   5   8        0.00        0.00      0.35 o 
  -2   5   8       44.19       42.35      0.96 o 
  -1   5   8      383.03      373.09      3.14 o 
   0   5   8      182.76      181.44      1.68 o 
   1   5   8       17.93       16.35      0.67 o 
   2   5   8        2.04        1.28      0.25 o 
   3   5   8        8.54        7.59      0.45 o 
   4   5   8       29.26       30.46      1.39 o 
   5   5   8        0.00        0.00      0.46 o 
   6   5   8       10.00       10.28      2.26 o 
  -4   6   8        1.83        3.08      1.04 o 
  -3   6   8        0.56        0.33      0.48 o 
  -2   6   8       14.98       15.73      0.93 o 
  -1   6   8      114.43      118.93      1.37 o 
   0   6   8       98.53      105.57      1.66 o 
   1   6   8        4.75        2.96      0.49 o 
   2   6   8        2.87        2.47      0.52 o 
   3   6   8       20.97       23.03      0.94 o 
   4   6   8        2.21        2.17      0.54 o 
   5   6   8        0.88        1.56      0.59 o 
  -3   7   8        0.26        0.39      0.52 o 
  -2   7   8        1.47        1.13      0.48 o 
  -1   7   8        6.23        7.48      0.68 o 
   0   7   8        0.06        0.00      0.24 o 
   1   7   8       37.70       36.85      1.07 o 
   2   7   8       22.65       20.22      0.84 o 
   3   7   8       10.69       11.51      1.34 o 
   4   7   8        0.82        0.86      0.52 o 
   5   7   8        0.39        0.29      0.49 o 
  -3   8   8        0.66        0.38      0.39 o 
  -2   8   8        0.61        0.35      0.53 o 
  -1   8   8        0.74        0.48      0.51 o 
   0   8   8        4.48        5.04      0.56 o 
   1   8   8        3.88        4.00      0.49 o 
   2   8   8        1.98        1.42      0.35 o 
   3   8   8        0.02        0.05      0.31 o 
   4   8   8        0.06        0.14      0.36 o 
  -1   9   8        0.01        0.00      0.67 o 
   0   9   8        0.61        0.46      0.53 o 
   1   9   8        1.59        1.69      0.40 o 
   2   9   8        0.25        0.92      0.34 o 
  -2  -6   9        1.02        0.65      0.67 o 
  -1  -6   9        0.02        0.46      0.57 o 
   0  -6   9        3.45        4.39      1.22 o 
   1  -6   9       14.80       14.12      1.98 o 
   2  -6   9        0.29        0.00      0.88 o 
  -3  -5   9        0.62        0.00      0.78 o 
  -2  -5   9        3.06        5.10      0.86 o 
  -1  -5   9        0.00        0.85      0.96 o 
   0  -5   9        1.42        1.69      0.97 o 
   1  -5   9        0.26        0.97      0.94 o 
   2  -5   9        0.70        0.69      0.94 o 
   3  -5   9        1.66        3.80      1.35 o 
  -4  -4   9        0.11        0.00      0.63 o 
  -3  -4   9        1.45        0.78      0.51 o 
  -2  -4   9        0.08        0.65      0.46 o 
  -1  -4   9        6.18        7.06      0.89 o 
   0  -4   9        0.03        0.00      0.49 o 
   1  -4   9        7.33        8.85      1.41 o 
   2  -4   9        1.90        1.74      0.61 o 
   3  -4   9       11.49       13.31      1.11 o 
   4  -4   9        0.35        1.05      0.67 o 
  -4  -3   9        1.86        1.44      0.63 o 
  -3  -3   9       49.42       47.26      2.42 o 
  -2  -3   9       45.88       53.07      3.04 o 
  -1  -3   9        0.61        0.31      0.38 o 
   0  -3   9        0.00        0.69      0.52 o 
   1  -3   9        1.80        1.85      0.88 o 
   2  -3   9        5.51        2.59      0.65 o 
   3  -3   9        8.84        4.73      0.76 o 
   4  -3   9        6.02        5.22      1.48 o 
   5  -3   9        0.48        0.09      0.78 o 
  -5  -2   9        0.72        0.69      0.85 o 
  -4  -2   9        4.35        3.05      0.77 o 
  -3  -2   9      106.91      116.59      4.24 o 
  -2  -2   9       15.40       13.67      1.29 o 
  -1  -2   9        4.27        2.46      0.77 o 
   0  -2   9        5.36        5.99      0.62 o 
   1  -2   9        5.95        5.81      1.46 o 
   2  -2   9        2.76        2.87      0.59 o 
   3  -2   9        0.78        1.15      0.56 o 
   4  -2   9        4.07        2.84      0.71 o 
   5  -2   9        0.00        0.31      0.88 o 
  -5  -1   9        0.02        0.00      0.88 o 
  -4  -1   9       10.49        9.51      1.38 o 
  -3  -1   9        4.70        4.34      0.80 o 
  -2  -1   9        2.62        3.64      0.67 o 
  -1  -1   9        0.17        0.43      0.36 o 
   0  -1   9       15.21       15.95      0.74 o 
   1  -1   9        5.39        5.39      0.48 o 
   2  -1   9        0.31        0.19      0.36 o 
   3  -1   9        0.20        0.00      0.48 o 
   4  -1   9        0.00        0.00      0.49 o 
   5  -1   9        0.46        0.00      0.72 o 
  -5   0   9        0.06        0.00      0.85 o 
  -4   0   9       14.25       14.88      1.57 o 
  -3   0   9       15.96       17.10      1.54 o 
  -2   0   9       19.07       16.95      1.51 o 
  -1   0   9       31.02       39.33      0.93 o 
   0   0   9        4.83        5.35      0.42 o 
   1   0   9        3.27        4.21      0.43 o 
   2   0   9        2.48        2.86      0.41 o 
   3   0   9        3.74        1.95      0.44 o 
   4   0   9        0.30        0.47      0.51 o 
   5   0   9        1.20        0.96      0.45 o 
   6   0   9        0.08        0.09      0.88 o 
  -5   1   9        0.06        0.41      0.78 o 
  -4   1   9        0.49        0.00      0.69 o 
  -3   1   9        9.03        6.94      1.10 o 
  -2   1   9       27.18       21.34      0.93 o 
  -1   1   9       25.98       24.68      1.09 o 
   0   1   9        1.50        0.29      0.20 o 
   1   1   9        1.03        1.43      0.21 o 
   2   1   9        0.84        0.71      0.30 o 
   3   1   9        8.86        8.94      0.51 o 
   4   1   9        4.12        3.14      0.44 o 
   5   1   9        0.18        0.19      0.38 o 
   6   1   9        0.18        0.03      0.59 o 
  -5   2   9        0.02        0.00      0.66 o 
  -4   2   9        0.19        0.25      0.47 o 
  -3   2   9        6.49        6.22      0.58 o 
  -2   2   9       55.60       54.40      1.17 o 
  -1   2   9        7.90        7.28      0.38 o 
   0   2   9        0.19        0.94      0.18 o 
   1   2   9        0.39        0.08      0.16 o 
   2   2   9        1.76        2.05      0.29 o 
   3   2   9       18.89       15.69      0.61 o 
   4   2   9       13.11       10.96      0.59 o 
   5   2   9        2.25        2.37      0.60 o 
   6   2   9        2.76        2.67      1.05 o 
  -5   3   9        0.64        1.00      0.78 o 
  -4   3   9        3.38        2.64      0.78 o 
  -3   3   9        7.22        8.25      0.93 o 
  -2   3   9       11.24       13.60      0.62 o 
  -1   3   9        1.53        0.48      0.22 o 
   0   3   9       19.29       19.75      0.61 o 
   1   3   9       55.79       58.68      0.97 o 
   2   3   9        9.05        8.37      0.42 o 
   3   3   9        2.33        3.74      0.35 o 
   4   3   9        1.62        2.08      0.33 o 
   5   3   9        1.93        1.07      0.36 o 
   6   3   9       28.19       30.27      2.08 o 
  -4   4   9        0.05        0.00      0.44 o 
  -3   4   9       16.08       14.65      0.96 o 
  -2   4   9        0.86        0.63      0.34 o 
  -1   4   9        0.71        1.21      0.37 o 
   0   4   9        3.47        3.83      0.30 o 
   1   4   9       14.50       15.04      0.45 o 
   2   4   9        0.00        0.02      0.19 o 
   3   4   9       24.73       23.52      0.89 o 
   4   4   9        0.45        0.08      0.23 o 
   5   4   9        0.03        0.00      0.23 o 
  -4   5   9        1.37        0.00      0.78 o 
  -3   5   9        4.51        3.86      0.60 o 
  -2   5   9        6.42        9.50      0.62 o 
  -1   5   9       16.75       16.93      0.62 o 
   0   5   9      100.78       96.63      1.15 o 
   1   5   9        0.92        2.11      0.25 o 
   2   5   9        2.41        3.74      0.56 o 
   3   5   9        2.31        1.43      0.88 o 
   4   5   9        0.07        0.00      0.50 o 
   5   5   9        0.12        0.08      0.49 o 
  -4   6   9        1.39        2.39      0.97 o 
  -3   6   9        0.15        0.08      0.40 o 
  -2   6   9       10.68       10.51      0.66 o 
  -1   6   9        1.26        1.44      0.29 o 
   0   6   9       65.19       63.96      2.19 o 
   1   6   9        6.33        5.65      0.64 o 
   2   6   9        3.85        2.91      0.46 o 
   3   6   9       40.04       38.73      1.37 o 
   4   6   9        3.57        2.90      0.71 o 
   5   6   9        0.01        0.00      0.45 o 
  -3   7   9        2.31        4.53      0.78 o 
  -2   7   9        0.00        0.00      0.31 o 
  -1   7   9        0.88        0.45      0.51 o 
   0   7   9        0.58        1.20      0.36 o 
   1   7   9        0.24        0.00      0.33 o 
   2   7   9        0.03        0.00      0.34 o 
   3   7   9       17.81       17.38      0.89 o 
   4   7   9        0.29        0.36      0.46 o 
  -2   8   9        0.13        0.00      0.51 o 
  -1   8   9        1.91        1.33      1.19 o 
   0   8   9        0.07        0.74      0.67 o 
   1   8   9        0.35        1.06      0.46 o 
   2   8   9        3.75        5.48      0.59 o 
   3   8   9        1.73        2.32      0.42 o 
   0   9   9        4.35        5.49      0.84 o 
   1   9   9        0.51        0.79      0.52 o 
   2   9   9        0.30        0.87      0.55 o 
  -2  -5  10        2.38        4.52      1.38 o 
  -1  -5  10        0.16        0.82      0.94 o 
   0  -5  10        4.95        5.77      1.41 o 
   1  -5  10        2.25        0.97      0.94 o 
   2  -5  10        1.51        2.89      1.22 o 
  -3  -4  10        0.05        0.00      0.54 o 
  -2  -4  10        3.45        2.54      0.68 o 
  -1  -4  10        2.55        1.66      1.07 o 
   0  -4  10        0.07        0.06      0.82 o 
   1  -4  10        0.12        0.41      0.97 o 
   2  -4  10        0.10        0.00      0.78 o 
   3  -4  10        0.17        0.35      0.67 o 
  -4  -3  10        0.06        0.01      0.62 o 
  -3  -3  10        1.29        0.81      0.59 o 
  -2  -3  10       21.40       21.37      1.41 o 
  -1  -3  10        7.71        9.66      1.02 o 
   0  -3  10        5.65        5.62      1.26 o 
   1  -3  10        1.22        2.95      1.00 o 
   2  -3  10        0.35        0.00      0.47 o 
   3  -3  10        0.83        0.47      0.59 o 
   4  -3  10        0.47        0.31      0.64 o 
  -4  -2  10        2.17        0.28      0.97 o 
  -3  -2  10        9.54       11.89      1.60 o 
  -2  -2  10       82.40       81.91      3.64 o 
  -1  -2  10        6.73        6.02      1.08 o 
   0  -2  10        1.66        3.36      1.04 o 
   1  -2  10        0.46        1.18      0.71 o 
   2  -2  10        1.89        0.90      0.53 o 
   3  -2  10        1.21        1.33      0.62 o 
   4  -2  10        3.41        2.26      0.91 o 
  -4  -1  10        2.25        1.69      0.94 o 
  -3  -1  10        5.40        5.46      1.26 o 
  -2  -1  10       16.76       15.36      1.18 o 
  -1  -1  10        0.13        0.35      0.75 o 
   0  -1  10        9.85        9.82      1.41 o 
   1  -1  10       52.90       68.83      1.95 o 
   2  -1  10        3.76        9.11      0.88 o 
   3  -1  10        0.58        0.20      1.00 o 
   4  -1  10        0.40        0.91      0.78 o 
   5  -1  10        0.06        0.00      0.66 o 
  -4   0  10        0.04        0.13      0.78 o 
  -3   0  10       10.76       12.71      1.41 o 
  -2   0  10        5.04        4.30      0.75 o 
  -1   0  10        3.58        5.09      0.59 o 
   0   0  10       11.60       10.44      0.72 o 
   1   0  10       30.36       27.89      0.90 o 
   2   0  10        1.34        0.38      0.38 o 
   3   0  10        8.35        8.16      0.82 o 
   4   0  10       25.78       28.83      2.53 o 
   5   0  10        0.36        0.28      0.43 o 
  -5   1  10        4.62        6.09      1.22 o 
  -4   1  10        0.33        0.78      0.78 o 
  -3   1  10        3.15        3.99      1.00 o 
  -2   1  10        2.26        1.65      0.44 o 
  -1   1  10       10.37       10.33      0.78 o 
   0   1  10        3.21        4.21      0.37 o 
   1   1  10        4.19        3.84      0.41 o 
   2   1  10        0.14        0.25      0.25 o 
   3   1  10       18.90       20.10      0.93 o 
   4   1  10       13.07       12.26      0.84 o 
   5   1  10        2.43        2.33      0.52 o 
  -4   2  10        0.31        0.00      0.69 o 
  -3   2  10       45.89       38.10      1.82 o 
  -2   2  10        9.74        8.59      0.91 o 
  -1   2  10        1.55        1.67      0.36 o 
   0   2  10       28.98       32.42      0.61 o 
   1   2  10       17.25       17.74      0.51 o 
   2   2  10        0.00        0.34      0.31 o 
   3   2  10        0.34        0.00      0.27 o 
   4   2  10        0.76        1.16      0.38 o 
   5   2  10        0.35        0.40      0.43 o 
  -4   3  10        1.40        1.19      0.78 o 
  -3   3  10       34.15       26.84      1.03 o 
  -2   3  10       14.49       11.93      0.65 o 
  -1   3  10        0.09        0.00      0.23 o 
   0   3  10        1.69        0.65      0.40 o 
   1   3  10        0.39        0.81      0.29 o 
   2   3  10        1.28        2.27      0.34 o 
   3   3  10        2.24        2.11      0.34 o 
   4   3  10        0.04        0.00      0.26 o 
   5   3  10        0.61        0.74      0.35 o 
  -3   4  10        0.16        0.33      0.93 o 
  -2   4  10        1.28        0.00      0.40 o 
  -1   4  10       38.08       37.13      1.09 o 
   0   4  10      294.41      313.30      3.02 o 
   1   4  10       70.25       74.70      1.08 o 
   2   4  10        8.84        7.77      0.44 o 
   3   4  10        0.73        0.53      0.30 o 
   4   4  10        0.67        0.48      0.28 o 
   5   4  10        6.76        7.36      0.47 o 
  -4   5  10        1.26        0.19      0.94 o 
  -3   5  10        1.50        3.25      0.71 o 
  -2   5  10        0.00        0.00      0.41 o 
  -1   5  10       23.09       20.70      0.91 o 
   0   5  10       99.64      100.87      1.33 o 
   1   5  10       62.19       66.79      0.96 o 
   2   5  10        0.73        0.61      0.31 o 
   3   5  10        2.79        3.04      0.71 o 
   4   5  10        4.85        7.57      2.26 o 
   5   5  10        0.54        0.00      0.61 o 
  -3   6  10        0.78        1.69      0.52 o 
  -2   6  10        0.03        0.34      0.36 o 
  -1   6  10        3.61        3.03      0.41 o 
   0   6  10        4.69        4.37      0.39 o 
   1   6  10        2.11        1.49      0.48 o 
   2   6  10       20.65       18.68      0.87 o 
   3   6  10       14.61       13.33      1.20 o 
   4   6  10        3.57        2.49      0.66 o 
  -2   7  10        0.37        0.62      0.35 o 
  -1   7  10        0.26        0.00      0.52 o 
   0   7  10        0.88        0.28      0.49 o 
   1   7  10        1.84        1.84      0.41 o 
   2   7  10        5.70        4.45      0.75 o 
   3   7  10        1.00        0.48      0.51 o 
   4   7  10        0.20        0.00      0.47 o 
  -1   8  10        0.00        0.00      0.48 o 
   0   8  10        0.22        0.57      0.57 o 
   1   8  10        1.70        0.89      0.55 o 
   2   8  10        0.30        0.53      0.83 o 
   0  -5  11        1.39        2.51      1.19 o 
  -2  -4  11       15.15       15.43      2.28 o 
  -1  -4  11       10.47        7.91      1.48 o 
   0  -4  11        0.50        1.04      0.97 o 
   1  -4  11        0.11        1.00      1.16 o 
   2  -4  11        0.80        1.73      1.07 o 
  -3  -3  11        3.94        5.99      1.57 o 
  -2  -3  11       46.88       49.93      3.08 o 
  -1  -3  11        4.17        4.11      1.22 o 
   0  -3  11        0.90        1.73      1.00 o 
   1  -3  11        1.27        2.23      1.00 o 
   2  -3  11        1.26        1.81      0.69 o 
   3  -3  11        1.10        2.03      0.76 o 
  -3  -2  11        7.09        8.43      1.06 o 
  -2  -2  11        5.27        3.20      1.16 o 
  -1  -2  11        0.70        1.82      1.04 o 
   0  -2  11        0.31        1.38      0.91 o 
   1  -2  11        2.67        1.37      0.62 o 
   2  -2  11        0.29        0.16      0.57 o 
   3  -2  11        0.18        1.20      0.91 o 
   4  -2  11        0.09        0.16      0.78 o 
  -4  -1  11        0.11        0.56      0.82 o 
  -3  -1  11        6.83        7.08      0.96 o 
  -2  -1  11        8.69        9.29      1.77 o 
  -1  -1  11        5.57        3.61      1.13 o 
   0  -1  11        7.21       12.33      1.63 o 
   1  -1  11        1.07        0.25      0.69 o 
   2  -1  11        1.68        1.07      0.58 o 
   3  -1  11        0.29        0.85      0.78 o 
   4  -1  11        1.11        0.00      0.82 o 
  -4   0  11        0.04        1.51      0.97 o 
  -3   0  11        0.06        0.07      0.53 o 
  -2   0  11        8.31        5.08      0.79 o 
  -1   0  11        4.51        6.55      0.84 o 
   0   0  11       11.27        8.66      0.87 o 
   1   0  11        0.19        0.72      0.40 o 
   2   0  11        0.00        0.47      0.41 o 
   3   0  11        0.30        0.70      0.57 o 
   4   0  11        0.11        0.84      0.59 o 
   5   0  11        0.20        0.77      0.60 o 
  -4   1  11        0.20        0.00      0.78 o 
  -3   1  11        0.09        0.00      0.75 o 
  -2   1  11        2.41        3.51      0.71 o 
  -1   1  11       18.40       13.77      0.84 o 
   0   1  11        0.67        0.77      0.34 o 
   1   1  11        0.03        0.35      0.29 o 
   2   1  11        0.00        0.00      0.30 o 
   3   1  11        0.62        0.34      0.52 o 
   4   1  11        3.91        4.02      0.61 o 
   5   1  11        1.98        0.40      0.46 o 
  -4   2  11        0.03        0.00      0.75 o 
  -3   2  11        5.01        3.67      0.85 o 
  -2   2  11        8.13        7.32      0.91 o 
  -1   2  11        1.50        1.52      0.63 o 
   0   2  11        0.20        0.20      0.37 o 
   1   2  11        3.80        5.32      0.42 o 
   2   2  11       17.42       16.75      0.90 o 
   3   2  11        0.28        0.00      0.46 o 
   4   2  11        2.23        2.79      0.54 o 
   5   2  11        0.60        0.69      0.48 o 
  -4   3  11        0.08        0.72      0.82 o 
  -3   3  11        0.02        0.00      0.49 o 
  -2   3  11        6.46        6.07      0.60 o 
  -1   3  11        0.02        0.00      0.39 o 
   0   3  11        0.98        0.68      0.37 o 
   1   3  11        3.52        4.41      0.45 o 
   2   3  11        5.62        6.45      0.48 o 
   3   3  11        0.01        0.00      0.30 o 
   4   3  11        4.91        3.46      0.52 o 
   5   3  11        0.00        0.00      0.37 o 
  -3   4  11        3.00        2.44      1.51 o 
  -2   4  11        6.46        4.89      0.66 o 
  -1   4  11        0.48        0.19      0.63 o 
   0   4  11        8.82        9.62      0.65 o 
   1   4  11       35.05       38.35      0.93 o 
   2   4  11        0.00        0.18      0.31 o 
   3   4  11        0.06        0.56      0.30 o 
   4   4  11        0.80        0.00      0.28 o 
  -3   5  11        0.92        0.54      0.55 o 
  -2   5  11        0.26        0.42      0.43 o 
  -1   5  11       10.29        9.72      0.67 o 
   0   5  11        2.40        2.56      0.38 o 
   1   5  11       45.22       45.76      1.05 o 
   2   5  11        1.99        2.25      0.42 o 
   3   5  11        1.43        1.48      0.61 o 
   4   5  11       10.56        8.34      1.02 o 
  -2   6  11        0.89        1.76      0.53 o 
  -1   6  11        0.11        0.00      0.32 o 
   0   6  11        0.37        0.00      0.25 o 
   1   6  11        0.02        0.65      0.54 o 
   2   6  11        0.01        0.25      0.50 o 
   3   6  11        0.54        0.95      0.61 o 
   4   6  11        9.77        8.41      1.04 o 
  -1   7  11        0.03        0.00      0.35 o 
   0   7  11        1.27        1.69      0.66 o 
   1   7  11        0.02        0.00      0.45 o 
   2   7  11        0.46        0.96      0.59 o 
   3   7  11        1.49        2.96      1.13 o 
   0   8  11        0.20        0.31      0.58 o 
   1   8  11        4.00        6.25      0.91 o 
  -2  -3  12        4.36        9.54      1.82 o 
  -1  -3  12       21.02       24.20      2.42 o 
   0  -3  12        0.77        0.00      0.97 o 
   1  -3  12        0.03        0.00      1.04 o 
   2  -3  12        0.72        1.04      0.68 o 
  -2  -2  12        3.88        3.86      0.91 o 
  -1  -2  12        4.78        3.77      1.29 o 
   0  -2  12        0.12        0.25      0.91 o 
   1  -2  12        2.08        1.76      0.97 o 
   2  -2  12        9.98       13.28      1.17 o 
   3  -2  12        0.51        3.77      1.13 o 
  -3  -1  12        0.03        0.66      0.70 o 
  -2  -1  12        2.96        4.94      0.88 o 
  -1  -1  12        0.18        0.05      0.77 o 
   0  -1  12        2.02        4.21      1.26 o 
   1  -1  12        4.52        5.17      0.86 o 
   2  -1  12        4.72        2.73      0.91 o 
   3  -1  12        0.06        1.32      0.88 o 
  -3   0  12        0.50        1.07      1.15 o 
  -2   0  12        2.30        3.32      0.76 o 
  -1   0  12        0.10        0.26      0.54 o 
   0   0  12        2.74        3.45      0.89 o 
   1   0  12        0.94        0.88      0.78 o 
   2   0  12        0.47        0.00      0.66 o 
   3   0  12        0.02        0.00      0.75 o 
   4   0  12        4.85        2.95      1.07 o 
  -3   1  12        0.60        0.53      0.72 o 
  -2   1  12       22.13       18.01      1.60 o 
  -1   1  12        1.67        0.82      0.60 o 
   0   1  12        0.77        0.42      0.38 o 
   1   1  12       10.65       12.29      0.76 o 
   2   1  12        1.48        0.63      0.41 o 
   3   1  12        0.02        0.00      0.54 o 
   4   1  12        0.32        0.00      0.46 o 
  -3   2  12        1.56        0.19      0.72 o 
  -2   2  12       27.26       22.00      1.44 o 
  -1   2  12        4.53        3.72      0.61 o 
   0   2  12        0.01        0.16      0.35 o 
   1   2  12        0.82        0.51      0.54 o 
   2   2  12        0.27        0.12      0.50 o 
   3   2  12        0.41        0.06      0.45 o 
   4   2  12        0.25        0.23      0.42 o 
  -3   3  12        1.36        0.28      0.85 o 
  -2   3  12        0.51        0.88      0.58 o 
  -1   3  12        2.32        2.38      0.66 o 
   0   3  12       18.02       16.72      1.18 o 
   1   3  12      122.71      129.63      2.13 o 
   2   3  12       15.29       17.47      0.86 o 
   3   3  12        2.01        1.84      0.43 o 
   4   3  12        0.02        0.06      0.37 o 
  -3   4  12        1.34        1.08      1.18 o 
  -2   4  12        0.23        0.00      0.54 o 
  -1   4  12        0.54        0.41      0.48 o 
   0   4  12       18.30       16.00      0.85 o 
   1   4  12       57.20       60.31      1.20 o 
   2   4  12       20.20       26.05      1.18 o 
   3   4  12        0.16        0.47      0.33 o 
   4   4  12        1.36        1.54      0.39 o 
  -2   5  12        0.35        0.86      0.58 o 
  -1   5  12        0.05        0.35      0.46 o 
   0   5  12        5.28        4.19      0.45 o 
   1   5  12        1.10        1.24      0.40 o 
   2   5  12        1.97        1.43      0.64 o 
   3   5  12        5.77        4.94      0.47 o 
  -1   6  12        0.15        0.47      0.37 o 
   0   6  12        0.12        0.00      0.32 o 
   1   6  12        1.45        1.15      0.65 o 
   2   6  12        0.13        0.00      1.07 o 
   3   6  12        3.89        2.90      0.79 o 
   0   7  12        0.38        0.65      0.64 o 
   1   7  12        0.81        0.55      0.61 o 
  -1  -2  13        2.67        4.39      1.35 o 
   0  -2  13        0.83        1.41      1.07 o 
   1  -2  13        1.76        3.73      1.38 o 
  -2  -1  13        0.03        1.03      0.72 o 
  -1  -1  13        2.76        2.17      0.74 o 
   0  -1  13        0.23        0.75      0.94 o 
   1  -1  13        2.49        2.10      0.94 o 
   2  -1  13        0.00        0.00      0.82 o 
  -2   0  13        0.27        0.00      0.69 o 
  -1   0  13        0.61        0.66      0.78 o 
   0   0  13        3.01        1.88      0.85 o 
   1   0  13        0.08        0.05      0.51 o 
   2   0  13        0.04        0.09      0.75 o 
   3   0  13        0.08        0.41      0.97 o 
  -2   1  13        4.28        3.30      0.94 o 
  -1   1  13        2.96        2.60      0.82 o 
   0   1  13        0.00        0.63      0.63 o 
   1   1  13        0.10        1.19      0.78 o 
   2   1  13        0.83        1.87      0.74 o 
   3   1  13        3.34        2.43      0.72 o 
  -2   2  13        0.00        0.66      0.72 o 
  -1   2  13        0.71        1.35      0.69 o 
   0   2  13        0.00        0.00      0.52 o 
   1   2  13        1.62        1.13      0.61 o 
   2   2  13        1.02        1.46      0.57 o 
   3   2  13        1.63        1.42      0.51 o 
  -2   3  13        2.78        1.29      0.97 o 
  -1   3  13        2.70        1.66      0.69 o 
   0   3  13        0.29        0.00      0.43 o 
   1   3  13        1.77        3.99      1.27 o 
   2   3  13        7.89        9.76      0.85 o 
   3   3  13        0.01        0.00      0.43 o 
  -2   4  13        0.43        0.70      0.62 o 
  -1   4  13        0.00        0.55      0.57 o 
   0   4  13        5.34        4.25      1.04 o 
   1   4  13        3.06        2.31      0.82 o 
   2   4  13       14.78       14.93      1.08 o 
   3   4  13        0.33        0.00      0.34 o 
  -1   5  13        0.17        0.00      0.51 o 
   0   5  13        0.03        0.00      0.39 o 
   1   5  13        0.22        0.45      0.34 o 
   2   5  13        0.13        0.23      0.38 o 
   0   6  13        0.00        0.30      0.49 o 
   1   6  13        0.32        0.37      0.39 o 
   0   0  14        0.21        0.00      0.66 o 
   1   0  14        0.08        0.18      0.67 o 
  -1   1  14       11.35        7.00      1.07 o 
   0   1  14        0.81        0.78      0.63 o 
   1   1  14        0.05        0.00      0.82 o 
   1   2  14        6.05        5.74      0.89 o 
   2   2  14       31.31       40.41      1.47 o 
   0   3  14        0.59        0.74      0.59 o 
   1   3  14        9.33        8.11      2.18 o 
   1   4  14        3.72        3.27      1.01 o 
                                                 
